# Supplementary material for: Role of Necroptosis and Immune Infiltration in Human Stanford Type A Aortic Dissection: Novel Insights from Bioinformatics Analyses
Source: Oxid Med Cell Longev. 2022 Apr 16;2022:6184802. doi: 10.1155/2022/6184802 (PMC9036163; doi:10.1155/2022/6184802)
Supplement: Supplementary 1 — Supplementary Materials S1: necroptosis gene set from Kyoto Encyclopedia of Genes and Genomes Pathway databases. [file 6184802.f1.txt]

gene	gene name
TNF	tumor necrosis factor
TNFRSF1A	TNF receptor superfamily member 1A
TRADD	TNFRSF1A associated via death domain
TRAF2	TNF receptor associated factor 2
TRAF5	TNF receptor associated factor 5
RIPK1	receptor interacting serine/threonine kinase 1
BIRC2	baculoviral IAP repeat containing 2
BIRC3	baculoviral IAP repeat containing 3
XIAP	X-linked inhibitor of apoptosis
RBCK1	RANBP2-type and C3HC4-type zinc finger containing 1
RNF31	ring finger protein 31
SHARPIN	SHANK associated RH domain interactor
SPATA2L	spermatogenesis associated 2 like
SPATA2	spermatogenesis associated 2
CYLD	CYLD lysine 63 deubiquitinase
FADD	Fas associated via death domain
CASP8	caspase 8
CFLAR	CASP8 and FADD like apoptosis regulator
RIPK3	receptor interacting serine/threonine kinase 3
CYBB	cytochrome b-245 beta chain
CAMK2A	calcium/calmodulin dependent protein kinase II alpha
CAMK2D	calcium/calmodulin dependent protein kinase II delta
CAMK2B	calcium/calmodulin dependent protein kinase II beta
CAMK2G	calcium/calmodulin dependent protein kinase II gamma
SLC25A4	solute carrier family 25 member 4
SLC25A5	solute carrier family 25 member 5
SLC25A6	solute carrier family 25 member 6
SLC25A31	solute carrier family 25 member 31
PPID	peptidylprolyl isomerase D
VDAC1	voltage dependent anion channel 1
VDAC2	voltage dependent anion channel 2
VDAC3	voltage dependent anion channel 3
GLUD2	glutamate dehydrogenase 2
GLUD1	glutamate dehydrogenase 1
GLUL	glutamate-ammonia ligase
PYGL	glycogen phosphorylase L
PYGM	glycogen phosphorylase, muscle associated
PYGB	glycogen phosphorylase B
MAPK8	mitogen-activated protein kinase 8
MAPK10	mitogen-activated protein kinase 10
MAPK9	mitogen-activated protein kinase 9
FTH1	ferritin heavy chain 1
FTL	ferritin light chain
PLA2G4E	phospholipase A2 group IVE
PLA2G4A	phospholipase A2 group IVA
JMJD7-PLA2G4B	JMJD7-PLA2G4B readthrough
PLA2G4B	phospholipase A2 group IVB
PLA2G4C	phospholipase A2 group IVC
PLA2G4D	phospholipase A2 group IVD
PLA2G4F	phospholipase A2 group IVF
ALOX15	arachidonate 15-lipoxygenase
CAPN1	calpain 1
CAPN2	calpain 2
SMPD1	sphingomyelin phosphodiesterase 1
MLKL	mixed lineage kinase domain like pseudokinase
PGAM5	PGAM family member 5, mitochondrial serine/threonine protein phosphatase
DNM1L	dynamin 1 like
NLRP3	NLR family pyrin domain containing 3
PYCARD	PYD and CARD domain containing
CASP1	caspase 1
IL1B	interleukin 1 beta
CHMP2A	charged multivesicular body protein 2A
CHMP2B	charged multivesicular body protein 2B
CHMP3	charged multivesicular body protein 3
RNF103-CHMP3	RNF103-CHMP3 readthrough
CHMP4B	charged multivesicular body protein 4B
CHMP4A	charged multivesicular body protein 4A
CHMP4C	charged multivesicular body protein 4C
CHMP6	charged multivesicular body protein 6
VPS4B	vacuolar protein sorting 4 homolog B
VPS4A	vacuolar protein sorting 4 homolog A
CHMP1B	charged multivesicular body protein 1B
CHMP1A	charged multivesicular body protein 1A
CHMP5	charged multivesicular body protein 5
CHMP7	charged multivesicular body protein 7
TRPM7	transient receptor potential cation channel subfamily M member 7
IL1A	interleukin 1 alpha
IL33	interleukin 33
HMGB1	high mobility group box 1
TNFSF10	TNF superfamily member 10
TNFRSF10A	TNF receptor superfamily member 10a
TNFRSF10B	TNF receptor superfamily member 10b
FASLG	Fas ligand
FAS	Fas cell surface death receptor
FAF1	Fas associated factor 1
IFNA1	interferon alpha 1
IFNA2	interferon alpha 2
IFNA4	interferon alpha 4
IFNA5	interferon alpha 5
IFNA6	interferon alpha 6
IFNA7	interferon alpha 7
IFNA8	interferon alpha 8
IFNA10	interferon alpha 10
IFNA13	interferon alpha 13
IFNA14	interferon alpha 14
IFNA16	interferon alpha 16
IFNA17	interferon alpha 17
IFNA21	interferon alpha 21
IFNB1	interferon beta 1
IFNG	interferon gamma
IFNAR1	interferon alpha and beta receptor subunit 1
IFNAR2	interferon alpha and beta receptor subunit 2
IFNGR1	interferon gamma receptor 1
IFNGR2	interferon gamma receptor 2
JAK1	Janus kinase 1
JAK2	Janus kinase 2
JAK3	Janus kinase 3
TYK2	tyrosine kinase 2
STAT1	signal transducer and activator of transcription 1
STAT2	signal transducer and activator of transcription 2
STAT3	signal transducer and activator of transcription 3
STAT4	signal transducer and activator of transcription 4
STAT5A	signal transducer and activator of transcription 5A
STAT5B	signal transducer and activator of transcription 5B
STAT6	signal transducer and activator of transcription 6
IRF9	interferon regulatory factor 9
EIF2AK2	eukaryotic translation initiation factor 2 alpha kinase 2
TLR4	toll like receptor 4
TICAM2	toll like receptor adaptor molecule 2
TICAM1	toll like receptor adaptor molecule 1
TLR3	toll like receptor 3
ZBP1	Z-DNA binding protein 1
USP21	ubiquitin specific peptidase 21
SQSTM1	sequestosome 1
HSP90AA1	heat shock protein 90 alpha family class A member 1
HSP90AB1	heat shock protein 90 alpha family class B member 1
TNFAIP3	TNF alpha induced protein 3
PARP1	poly(ADP-ribose) polymerase 1
BID	BH3 interacting domain death agonist
BAX	BCL2 associated X, apoptosis regulator
AIFM1	apoptosis inducing factor mitochondria associated 1
H2AX	H2A.X variant histone
H2AC20	H2A clustered histone 20
H2AC12	H2A clustered histone 12
H2AC1	H2A clustered histone 1
H2AW	H2A.W histone
H2AB3	H2A.B variant histone 3
H2AC8	H2A clustered histone 8
H2AC4	H2A clustered histone 4
MACROH2A2	macroH2A.2 histone
MACROH2A1	macroH2A.1 histone
H2AC19	H2A clustered histone 19
H2AJ	H2A.J histone
H2AB1	H2A.B variant histone 1
H2AC17	H2A clustered histone 17
H2AC18	H2A clustered histone 18
H2AC11	H2A clustered histone 11
H2AC21	H2A clustered histone 21
H2AZ2	H2A.Z variant histone 2
H2AC7	H2A clustered histone 7
H2AZ1	H2A.Z variant histone 1
H2AC15	H2A clustered histone 15
H2AC6	H2A clustered histone 6
H2AC13	H2A clustered histone 13
H2AC14	H2A clustered histone 14
H2AC16	H2A clustered histone 16
H2AB2	H2A.B variant histone 2
PPIA	peptidylprolyl isomerase A
BCL2	BCL2 apoptosis regulator
