# Supplementary material for: Role of Necroptosis and Immune Infiltration in Human Stanford Type A Aortic Dissection: Novel Insights from Bioinformatics Analyses
Source: Oxid Med Cell Longev. 2022 Apr 16;2022:6184802. doi: 10.1155/2022/6184802 (PMC9036163; doi:10.1155/2022/6184802)
Supplement: Supplementary 2 — Supplementary Materials S2: differentially expressed genes of necroptosis in GSE153434. [file 6184802.f2.txt]

	logFC	P.Value	adj.P.Val
TNFRSF1A	0.78586962	5.90E-07	4.33E-05
TRAF5	-0.754948498	9.81E-06	0.00036462
RIPK1	0.402472301	0.003843853	0.030508693
BIRC3	1.631635872	0.002424523	0.021971785
SPATA2L	0.611174691	0.00504998	0.037318532
FADD	0.710239268	0.002857846	0.024662568
CAMK2D	0.778005665	9.99E-06	0.000370599
CAMK2G	-1.000898628	4.06E-06	0.000181359
VDAC1	0.616772977	0.000454258	0.006362061
GLUL	1.023039775	2.60E-05	0.000762382
PYGL	1.832529464	3.32E-07	2.77E-05
PYGB	-0.920411078	0.000218571	0.003648667
FTH1	1.577727037	0.000300699	0.004672365
MLKL	1.188672285	1.21E-05	0.000427553
RNF103-CHMP3	-0.257639697	0.005831102	0.041375331
CHMP4B	0.431190061	8.33E-05	0.001793311
IL33	0.985959077	0.004183752	0.032530549
TNFSF10	-1.55551682	0.000911564	0.0106568
IFNAR2	0.522473523	0.000840368	0.01003748
IFNGR1	0.79135404	5.52E-06	0.000226169
JAK2	-0.594208725	0.002622029	0.023319893
STAT3	0.948572132	6.38E-09	1.93E-06
TLR4	-0.532717342	0.00642308	0.044652071
HSP90AB1	0.422031075	0.004485901	0.034221231
TNFAIP3	0.955504138	0.006486048	0.044952296
