# Supplementary material for: Role of Necroptosis and Immune Infiltration in Human Stanford Type A Aortic Dissection: Novel Insights from Bioinformatics Analyses
Source: Oxid Med Cell Longev. 2022 Apr 16;2022:6184802. doi: 10.1155/2022/6184802 (PMC9036163; doi:10.1155/2022/6184802)
Supplement: Supplementary 3 — Supplementary Materials S3: gene set enrichment analysis in Stanford type A aortic dissection based on GO terms. [file 6184802.f3.txt]

ID	NES	pvalue	p.adjust	core_enrichment
GOBP_DETOXIFICATION_OF_INORGANIC_COMPOUND	2.215673656	8.92E-09	1.85E-06	MT1X/MT2A/MT1M/MT1G/MT1E/MT1A/MT1F
GOBP_STRESS_RESPONSE_TO_METAL_ION	2.195897527	3.13E-08	5.41E-06	MT1X/MT2A/MT1M/MT1G/MT1E/MT1A/MT1F/HSPA5
GOBP_CELLULAR_RESPONSE_TO_ZINC_ION	2.218904571	1.22E-06	0.000103605	MT1X/MT2A/MT1M/MT1G/MT1E/MT1A/MT1F/KCNK3
GOBP_INTERLEUKIN_5_PRODUCTION	1.967214314	6.93E-05	0.002474992	IL1RL1/IL1RAP/IL33/TSLP/RARA/PDE4D
GOBP_PEPTIDYL_PROLINE_HYDROXYLATION_TO_4_HYDROXY_L_PROLINE	1.827543073	0.000586614	0.010764819	EGLN3/ERO1A/P4HA1/P4HB/P4HA3/PRDX4/P4HA2
GOBP_NEGATIVE_REGULATION_OF_CELL_ADHESION_MEDIATED_BY_INTEGRIN	1.825581804	0.000624156	0.011152305	SERPINE1/SNAI2/CYP1B1/MUC1
GOBP_INFLAMMATORY_RESPONSE_TO_WOUNDING	1.965377995	0.000104062	0.003284555	HMOX1/TIMP1/HIF1A/SIGLEC10
GOBP_CELLULAR_RESPONSE_TO_COPPER_ION	2.175700668	1.95E-06	0.000155722	MT1X/MT2A/MT1M/MT1G/MT1E/MT1A/MT1F
GOBP_FIBRINOLYSIS	1.966209552	0.00012559	0.003701039	THBD/SERPINE1/PLAUR
GOBP_RESPONSE_TO_PEPTIDOGLYCAN	1.818194982	0.002021113	0.026457439	IL6/C5AR1/MYD88/RELA/IRAK3/NOD2
GOBP_NEGATIVE_REGULATION_OF_T_HELPER_CELL_DIFFERENTIATION	2.011042019	6.40E-05	0.002339804	BCL6/IL4R/SMAD7/ZBTB7B/LOXL3/ZC3H12A/JAK3
GOBP_ACUTE_PHASE_RESPONSE	2.277194884	1.22E-07	1.43E-05	SERPINA3/SERPINA1/CD163/IL6/SAA1/PLSCR1/ASS1/SAA2/CEBPB/FN1/APOL2/PTGES/PTGS2/ORM2/LBP
GOBP_INTESTINAL_EPITHELIAL_CELL_DEVELOPMENT	1.714842831	0.004610369	0.045003574	HIF1A/CDKN1A/KLF5/SRC/TIGAR/IL6ST/TYMS
GOBP_REGULATION_OF_TRANSCRIPTION_FROM_RNA_POLYMERASE_II_PROMOTER_IN_RESPONSE_TO_OXIDATIVE_STRESS	1.787744944	0.002895088	0.032909798	HMOX1/HIF1A/SESN2/SIN3A/ATF4/EPAS1/ARNT
GOMF_PLATELET_DERIVED_GROWTH_FACTOR_RECEPTOR_BINDING	1.880411545	0.000595581	0.010824861	VEGFA/ITGA5/ITGB3/PDGFRA/IL1R1/PDGFA/ERN1/PTEN
GOMF_PEPTIDE_DISULFIDE_OXIDOREDUCTASE_ACTIVITY	1.818346728	0.001419507	0.02015182	GLRX/TXN/PDIA4/GSTO1/P4HB/PDIA6/GLRX2
GOBP_COPPER_ION_TRANSPORT	1.835325306	0.001289836	0.018871065	CP/STEAP3/STEAP2/STEAP4/FKBP4/SLC31A1/ATOX1/CUTC/SLC11A2
GOBP_POSITIVE_REGULATION_OF_INTERLEUKIN_17_PRODUCTION	1.823446802	0.00149398	0.020865554	IL6/SLC7A5/MYD88/NOD2/SPHK1
GOBP_TOLL_LIKE_RECEPTOR_2_SIGNALING_PATHWAY	1.885484074	0.000872988	0.01401106	TLR2/TNIP2/TNFAIP3/IRAK1/NOD2/PIK3AP1/LYN/MFHAS1/F2RL1/TLR1/RIPK2
GOBP_INTESTINAL_EPITHELIAL_CELL_DIFFERENTIATION	1.854072563	0.001146008	0.017253936	HIF1A/CDKN1A/SAV1/KLF5/SRC/TIGAR/IL6ST/TYMS/PYY
GOBP_NEUROEPITHELIAL_CELL_DIFFERENTIATION	1.790860895	0.004337805	0.043087017	FAM20C/SERPINE1/SOX4/BMP2/CEBPB
GOBP_REPLICATIVE_SENESCENCE	1.807258338	0.001809475	0.024353497	SERPINE1/CDKN1A/CHEK2/ROMO1/ERCC1
GOBP_T_HELPER_17_CELL_LINEAGE_COMMITMENT	1.745102213	0.003761991	0.039580475	IL6/STAT3/LOXL3/BATF
GOBP_ZINC_ION_HOMEOSTASIS	2.165568062	2.95E-06	0.000208643	MT1X/MT2A/MT1M/MT1G/MT1E/MT1A/MT1F/S100A9/SLC39A14/S100A8/SLC39A8/SLC39A4
GOBP_GLYCOLYTIC_PROCESS_THROUGH_FRUCTOSE_6_PHOSPHATE	2.014515662	0.000118688	0.003548091	HK2/PGK1/TPI1/GAPDH/ENO1/PKM/ALDOC/HK3/PFKP/GPI/ENO2
GOBP_HEPATOCYTE_GROWTH_FACTOR_RECEPTOR_SIGNALING_PATHWAY	1.818873141	0.002158245	0.0276131	ESM1/HGF/PTPN1/PTPN2
GOBP_PROTEIN_DNA_COMPLEX_DISASSEMBLY	1.864965538	0.000772291	0.012839852	MYC/SMARCC1/HMGA1/SET/SMARCD2/SMARCA4/RPL23/GRWD1/SMARCB1/SUPT16H/SMARCD1
GOBP_NEGATIVE_REGULATION_OF_CD4_POSITIVE_ALPHA_BETA_T_CELL_DIFFERENTIATION	1.96063525	0.000595554	0.010824861	BCL6/IL4R/SMAD7/ZBTB7B/LOXL3/ZC3H12A/JAK3/CBFB
GOBP_T_HELPER_2_CELL_DIFFERENTIATION	1.742743113	0.004160865	0.041864492	BCL6/BCL3/IL4R/RARA/BATF
GOCC_PRERIBOSOME_SMALL_SUBUNIT_PRECURSOR	1.776377168	0.003464049	0.037525183	NOP14/FAM207A/NOB1/TSR1/RRP1B/BYSL/LTV1/UTP20/RRP1/NOP9/NOC4L
GOCC_TELOMERASE_HOLOENZYME_COMPLEX	1.944990878	0.000754365	0.012575453	DKC1/GAR1/ACD/NAT10/NOP10/SMG7/SMG6/HNRNPC/NHP2/WRAP53/GNL3L/PTGES3/TEP1/TERC/SNRPE/HNRNPU
GOBP_RESPONSE_TO_COPPER_ION	2.094804322	1.70E-05	0.000879033	MT1X/MT2A/MT1M/MT1G/MT1E/MT1A/MT1F/LOXL2/ICAM1
GOBP_GLUCOSE_6_PHOSPHATE_METABOLIC_PROCESS	1.906646289	0.000532632	0.01031746	HK2/TKT/HK3/PGD/GPI/H6PD/TALDO1/PGAM1/TIGAR/PGM2
GOBP_AMP_METABOLIC_PROCESS	1.731300045	0.005210427	0.04921492	ADK/NT5E/AK1/PRPS2/AK4/AK2/AMPD2
GOMF_SNORNA_BINDING	2.064817548	4.10E-05	0.001689331	DDX21/NOP14/NOLC1/NUDT5/NUFIP1/DHX37/TSR1/DKC1/GAR1/HEATR1/NOP10/BYSL/RRP9/WDR3/IMP4/NHP2/NUDT1/TBL3/ISG20/NOP58/IMP3
GOBP_T_HELPER_17_TYPE_IMMUNE_RESPONSE	2.008485269	6.46E-05	0.002349382	IL6/NFKBIZ/STAT3/SMAD7/ZBTB7B/LOXL3/ZC3H12A/BATF/ENTPD7/PHB/RORA
GOBP_REGULATION_OF_ASTROCYTE_DIFFERENTIATION	1.892833306	0.000714724	0.012194417	LIF/IL6/BMP2/CLCF1/LDLR/NOG/NR1D1/SERPINE2
GOBP_CD40_SIGNALING_PATHWAY	1.750067121	0.005139735	0.049010788	ITGA5/TNIP2/TNFAIP3/CD40/PHB2/PHB
GOMF_DNA_POLYMERASE_BINDING	1.881356335	0.000905922	0.014406711	NABP2/ACD/NAT10/RMRP/LONP1/SMG6/SMARCA4/HSP90AB1/RAD51/POLG2/PTGES3/TERC/PCNA/CDT1
GOBP_GLUCOSE_CATABOLIC_PROCESS	2.043148133	5.86E-05	0.002193944	HK2/PGK1/TPI1/GAPDH/ENO1/PKM/ALDOC/HK3/PFKP/GPI/ENO2/PGAM1/TIGAR
GOMF_NEUTRAL_AMINO_ACID_TRANSMEMBRANE_TRANSPORTER_ACTIVITY	1.957544863	0.000110439	0.003416451	SLC38A5/SLC6A6/SLC7A5/SLC6A9/SLC43A2/SLC3A2/SLC7A11/SLC38A1/SLC1A5/SLC38A6/SLC38A2/SLC7A8
GOMF_PROTEIN_DISULFIDE_ISOMERASE_ACTIVITY	1.788844627	0.002389992	0.029462598	ITGB3/ERO1A/PDIA4/P4HB/PDIA6/QSOX2/GLRX2/ERO1B
GOBP_CHROMATIN_DISASSEMBLY	1.775656832	0.003046773	0.034079744	SMARCC1/HMGA1/SET/SMARCD2/MAP1S/SMARCA4/GRWD1/SMARCB1/SUPT16H/SMARCD1
GOBP_REGULATION_OF_T_HELPER_17_TYPE_IMMUNE_RESPONSE	1.790792625	0.003814659	0.039797902	NFKBIZ/SMAD7/ZBTB7B/LOXL3/ZC3H12A
GOCC_90S_PRERIBOSOME	1.926943063	0.000194649	0.004962257	NOP14/WDR12/FAM207A/SRFBP1/HEATR1/NOC2L/KRI1/UTP20/WDR3/IMP4/PES1/RRP36/TBL3/NOP9/RSL1D1/IMP3/NOC4L
GOBP_CELLULAR_RESPONSE_TO_ARSENIC_CONTAINING_SUBSTANCE	1.786475772	0.004185003	0.041971531	HMOX1/PPIF/GSTO1/ZC3H12A/MAPK13/SLC38A2/DAXX/ATF4/MKNK2
GOBP_RESPONSE_TO_ZINC_ION	2.180430154	1.15E-06	9.97E-05	MT1X/MT2A/SOD2/MT1M/MT1G/MT1E/MT1A/MT1F/ASS1/KRT14/S100A8/KCNK3/PTEN
GOBP_TETRAHYDROFOLATE_METABOLIC_PROCESS	1.759479966	0.003630579	0.038722023	MTHFD2/SHMT2/GCH1/GART/MTHFR/ATIC/TYMS
GOBP_REGULATION_OF_T_HELPER_1_TYPE_IMMUNE_RESPONSE	1.89649649	0.000736443	0.012409771	IL1R1/IL1RL1/SLC11A1/IL4R/IL33/HAVCR2/IL18R1/JAK3
GOCC_PRERIBOSOME_LARGE_SUBUNIT_PRECURSOR	1.855264207	0.000991869	0.015418611	MRTO4/RRS1/WDR12/RPF1/WDR74/NOC2L/RRP1B/MAK16/NIP7/ZNF622/EBNA1BP2/PES1/RRP1
GOBP_NEGATIVE_REGULATION_OF_ALPHA_BETA_T_CELL_DIFFERENTIATION	1.863343347	0.001215802	0.018085787	BCL6/IL4R/SMAD7/ZBTB7B/LOXL3/ZC3H12A/JAK3/CBFB
GOBP_RNA_5_END_PROCESSING	1.833417915	0.001402905	0.0199617	RPP40/NOP14/POP1/UTP20/RPP25/SSB/THG1L/TBL3/NOP9/ABT1/PNPT1/RPP21/TRMT10C/RPP30
GOCC_SNO_S_RNA_CONTAINING_RIBONUCLEOPROTEIN_COMPLEX	1.933822259	0.000484778	0.009692436	SNORA62/RPP40/NOLC1/SNRPF/POP1/DKC1/GAR1/RMRP/NOP10/RRP9/RPP25/FBL/NHP2/NOP58/TERC/LSM6/MPHOSPH10/SNORA74A/RPP30
GOBP_NEGATIVE_REGULATION_OF_CD4_POSITIVE_ALPHA_BETA_T_CELL_ACTIVATION	1.856490958	0.000944315	0.014827659	BCL6/IL4R/ARG2/SMAD7/ZBTB7B/LOXL3/ZC3H12A/JAK3/CBFB/CD274
GOBP_CELLULAR_RESPONSE_TO_CADMIUM_ION	1.944946252	0.000453446	0.009214141	MT1X/MT2A/HMOX1/MT1M/MT1G/MT1E/MT1A/MT1F/AKR1C3
GOCC_PRERIBOSOME	2.227184423	3.32E-08	5.57E-06	MRTO4/RRS1/NOP14/WDR12/FAM207A/RPF1/NOB1/TSR1/SRFBP1/WDR74/UTP3/HEATR1/PDCD11/NOC2L/DCAF13/RRP1B/KRI1/BYSL/MAK16/RRP9/NOL10/LTV1/UTP14A/UTP20/WDR3/NIP7/ZNF622/EBNA1BP2/IMP4/FBL/FCF1/KRR1/PES1/RRP36/TBL3/RRP1/NOP58/NOP9/RSL1D1/IMP3/NOC4L
GOBP_PROTEIN_LOCALIZATION_TO_CHROMOSOME_TELOMERIC_REGION	1.826106206	0.001967726	0.025867491	NABP2/CCT2/DKC1/GNL3/ACD/TCP1/CCT4/CCT5/WRAP53/GNL3L/TERF2/TINF2/CCT8/PINX1/XRCC5/POT1/TPP1/CCT6A/TNKS
GOCC_NUCLEOID	1.985586757	4.84E-05	0.001929265	SOD2/SHMT2/TOP1MT/TFB2M/VDAC1/LONP1/ACADVL/TFAM/SLC25A5/POLDIP2/POLG2/DDX28/LRRC59/ATAD3A/TRMT10C/HSPA9/TEFM
GOBP_NEUTRAL_AMINO_ACID_TRANSPORT	1.900370383	0.000459086	0.009264133	SLC38A5/RGS2/SLC6A6/SLC7A5/SLC6A9/SLC43A2/SLC3A2/SLC38A1/SLC1A5/SLC38A6/SLC38A2/SLC7A8/NFKBIE
GOBP_RIBONUCLEOSIDE_MONOPHOSPHATE_BIOSYNTHETIC_PROCESS	1.825846608	0.002144809	0.027554598	UPP1/ADK/PAICS/UCK2/IMPDH2/HPRT1/PRPS2/PPAT/IMPDH1/GART/AMPD2/ATIC/PRPS1/CMPK1/UCK1
GOBP_MATURATION_OF_SSU_RRNA_FROM_TRICISTRONIC_RRNA_TRANSCRIPT_SSU_RRNA_5_8S_RRNA_LSU_RRNA	1.870943544	0.001180876	0.017693222	RRS1/RPP40/NOP14/FAM207A/DHX37/TSR1/UTP3/HEATR1/DCAF13/KRI1/BYSL/NOL10/UTP20/RRP36/TBL3/NOP9/ABT1
GOBP_INTEGRATED_STRESS_RESPONSE_SIGNALING	1.736565696	0.004457288	0.043923004	CXCL8/CCL2/HSPA5/PTPN1/PTPN2/ASNS/DDIT3/ATF4/PPP1R15A
GOBP_REGULATION_OF_OXIDATIVE_STRESS_INDUCED_INTRINSIC_APOPTOTIC_SIGNALING_PATHWAY	1.734964612	0.004529762	0.04449615	SOD2/HIF1A/MCL1/P4HB/AKT1/GPX1/NONO/NOL3
GOBP_NEGATIVE_REGULATION_OF_DNA_REPLICATION	1.780491278	0.003622786	0.038705301	BCL6/CHEK2/TSPYL2/S100A11/GTPBP4/TIMELESS/SLFN11/FBXO5/GMNN/TTF1/ZNF830/ATG7/BLM/WAPL/LIG3/CDC6
GOCC_SMALL_SUBUNIT_PROCESSOME	1.864526262	0.000714507	0.012194417	NOP14/UTP3/HEATR1/PDCD11/DCAF13/RRP9/NOL10/UTP14A/UTP20/WDR3/IMP4/FBL/FCF1/KRR1/TBL3/NOP58/IMP3/NOC4L/MPHOSPH10/XRCC5/WDR36/NOP56/NOL6/UTP23/PWP2
GOBP_MYD88_DEPENDENT_TOLL_LIKE_RECEPTOR_SIGNALING_PATHWAY	1.813468516	0.001657651	0.022803704	TLR2/IRAK2/IRAK4/MYD88/TLR5/HSPD1/IRAK1/IRAK3/TNIP1/CD14/BTK/TAB3/IRF1/UBB/UBC/TLR1
GOBP_CLEAVAGE_INVOLVED_IN_RRNA_PROCESSING	1.710462078	0.003770756	0.039605681	RRS1/RPP40/NOP14/NOB1/TSR1/EXOSC8/KRI1/ERI1/UTP20/NHP2/RRP36/TBL3/NOP9/ABT1
GOBP_POSITIVE_REGULATION_OF_P38MAPK_CASCADE	1.70142221	0.004144087	0.041763262	VEGFA/GADD45B/BMP2/GADD45A/MAP3K5/ZC3H12A/SPHK1/GDF6/MFHAS1
GOBP_LACTATION	1.82498401	0.000586889	0.010764819	VEGFA/APLN/HK2/HIF1A/NME1/ZBTB7B
GOBP_POSITIVE_REGULATION_OF_IMMUNOGLOBULIN_PRODUCTION	1.793035397	0.001480844	0.020785302	IL6/IL4R/CLCF1/IL33/MAD2L2/TNFSF13/CD40/SASH3/TFRC/GPI/STX4/XBP1
GOBP_NEGATIVE_REGULATION_OF_ADAPTIVE_IMMUNE_RESPONSE	1.926862695	0.000302158	0.006734117	BCL6/IL1RL1/IL4R/IL33/SMAD7/ZBTB7B/HAVCR2/LOXL3/ZC3H12A/NOD2/JAK3/IL20RB/SAMSN1/TRIM27
GOBP_INTRINSIC_APOPTOTIC_SIGNALING_PATHWAY_IN_RESPONSE_TO_OXIDATIVE_STRESS	1.831416804	0.000735271	0.012409771	SOD2/HIF1A/CYP1B1/MCL1/MAP3K5/PDK1/MELK/STK24/P4HB/AKT1/GPX1/ZNF622/NONO/PML/GSKIP/PRKCD/NOL3
GOBP_TERMINATION_OF_RNA_POLYMERASE_II_TRANSCRIPTION	1.772231235	0.00242758	0.029642723	CSTF2T/SNRPF/SLBP/NCBP2/SNRPG/CLP1/MED18/CSTF1/PAPOLA/FIP1L1/SNRPE/CPSF2/ZNF473/PABPN1/SSU72
GOBP_REGULATION_OF_PROTEIN_DEACETYLATION	1.771508773	0.00242758	0.029642723	VEGFA/SPRED3/BCL6/CAMK2D/ZBTB7B/AKAP8/SKI/SPRED1/BRMS1/PRKD1
GOBP_RESPONSE_TO_CADMIUM_ION	1.913119338	0.000255438	0.005882633	MT1X/MT2A/HMOX1/SOD2/MT1M/MT1G/MT1E/MT1A/MT1F/AKR1C3
GOMF_AMINO_ACID_TRANSMEMBRANE_TRANSPORTER_ACTIVITY	1.942061508	0.000105695	0.00330256	SLC38A5/SLC1A3/SLC6A6/SLC7A5/SLC6A9/SLC43A2/SLC3A2/SLC7A11/SLC38A1/SLC22A4/SLC1A5/SLC16A10/SLC7A1/SLC7A7/SLC38A6/SLC38A2/SLC7A8/SLC25A44
GOBP_MATURATION_OF_5_8S_RRNA	1.730623965	0.002824656	0.032405374	RRS1/RPP40/NOP14/WDR12/RPF1/EXOSC8/KRI1/MAK16/ERI1/UTP20/MPHOSPH6/PES1/URB1/NOP9/ABT1/EIF6/EXOSC2/NOL9/NSA2/FTSJ3/RRP15/EXOSC9/PRKDC/EXOSC4/BOP1
GOCC_PRECATALYTIC_SPLICEOSOME	1.907261829	0.000300647	0.006724536	SNRPD1/SF3B5/SNRPF/RNF113A/MAGOHB/SNRPA1/PRPF4/CWC27/SNRPD2/CWC22/EFTUD2/SNRPG/LSM7/LSM4/MFAP1/DHX16/SF3B6/SNRPE/SF3A1/LSM2/SMU1/PRPF31/LSM6/PRPF38B/SF3B4/SF3B3/SF3A3/SNIP1/ZMAT2/SNRPB2/LSM5
GOMF_DISULFIDE_OXIDOREDUCTASE_ACTIVITY	1.739364657	0.003383303	0.036907681	GLRX/ERO1A/PGK1/TXN/PDIA4/CHCHD4/SH3BGRL3/GSTO1/P4HB/PDIA6/GLRX2/ERO1B/TXNDC17/GLRX3
GOBP_PURINE_NUCLEOSIDE_MONOPHOSPHATE_METABOLIC_PROCESS	1.777541973	0.001496629	0.020865554	ADK/TJP2/PAICS/NT5E/IMPDH2/AK1/HPRT1/PRPS2/PPAT/IMPDH1/AK4/GART/AK2/AMPD2/ATIC
GOBP_NEGATIVE_REGULATION_OF_ALPHA_BETA_T_CELL_ACTIVATION	1.701838901	0.004076951	0.041482998	BCL6/IL4R/ARG2/SMAD7/ZBTB7B/LOXL3/ZC3H12A/JAK3/CBLB/CBFB/CD274
GOBP_INTERLEUKIN_1_MEDIATED_SIGNALING_PATHWAY	2.080501273	3.51E-07	3.41E-05	IL6/IL1R1/IL1RAP/IRAK2/NFKBIA/TNIP2/IRAK4/IL1R2/MYD88/RELA/IRAK1/IRAK3/NOD2/IL1RL2/PSMA6/PSMD11/PSMD12/OTUD4/NFKB1/MAP3K8/PSMB8/PSMB3/PSMD4/PSMC4/TAB3/EGR1/MIR27A/PSMC5/UBB/UBC/PSMA4/PSMB10/PELI1/PSMD5/IL1RN/PSME4/RIPK2/PSMD8/UBE2V1/PSME3/SQSTM1/PSMA3/PSMA1/PELI2/PSMC2/PSMB5/UBA52
GOBP_RIBOSOMAL_LARGE_SUBUNIT_BIOGENESIS	1.93812035	4.20E-05	0.001719998	RPF2/NOP16/MRTO4/RRS1/GTPBP4/WDR12/RPF1/NIFK/WDR74/RPLP0/NOC2L/MAK16/NIP7/ZNF622/NLE1/EBNA1BP2/RPL11/BRIX1/NHP2/NOP2/PES1/URB1/DDX28/RSL1D1/RPL35A/TRAF7/RPL7L1/RPL35/PAK1IP1/RPLP0P6/EIF6/RPL26/NPM1/RPL24/NOL9/MRPL1/MDN1/MALSU1
GOBP_PEPTIDYL_PROLINE_MODIFICATION	1.840059158	0.000410786	0.008571358	FKBP5/EGLN3/ERO1A/FKBP11/P4HA1/PPIF/P4HB/FKBP4/FKBP1A/CWC27/FKBP2/PPID/P4HA3/PRDX4/P4HA2/PPIL3/FKBP1B
GOBP_RIBONUCLEOSIDE_MONOPHOSPHATE_METABOLIC_PROCESS	1.857885746	0.000243818	0.005742644	UPP1/ADK/TJP2/PAICS/NT5E/UCK2/IMPDH2/AK1/HPRT1/PRPS2/PPAT/IMPDH1/AK4/GART/AK2/AMPD2/ATIC/PRPS1
GOBP_REGULATION_OF_CELLULAR_AMINO_ACID_METABOLIC_PROCESS	1.881911201	0.000404628	0.008499922	ODC1/SLC7A11/PSMA6/PSMD11/SLC7A7/PSMD12/PSMB8/PSMB3/PSMD4/PSMC4/SIRT4/NQO1/PSMC5/PSMA4/PSMB10/PSMD5/PSME4/PSMD8/PSME3/PSMA3/PSMA1/OAZ2/PSMC2/PSMB5/PSMD2/PSME1/PSMC1/PSMD14/PSMD6/PSMB1/PSMB4/PSMA5/PSMB7/PSMC6/CLN3
GOBP_ANAPHASE_PROMOTING_COMPLEX_DEPENDENT_CATABOLIC_PROCESS	1.970959325	1.45E-05	0.000761867	CDK2/PTTG1/PSMA6/PSMD11/CDK1/PSMD12/PSMB8/AURKA/PSMB3/PSMD4/FBXO5/PSMC4/CDC26/PSMC5/UBB/UBC/AURKB/PSMA4/BUB1B/PSMB10/PSMD5/BUB3/PSME4/PSMD8/PSME3/UBE2D1/UBE2S/MAD2L1/PSMA3/PLK1/PSMA1/PSMC2/PSMB5/UBA52/PSMD2/PSME1/UBE2C/PSMC1/CDC27/PSMD14/PSMD6/CCNB1/CDC20/PSMB1/PSMB4/ANAPC15/ANAPC10/ANAPC4/PSMA5/PSMB7
GOBP_REGULATION_OF_TRANSCRIPTION_FROM_RNA_POLYMERASE_II_PROMOTER_IN_RESPONSE_TO_HYPOXIA	1.931987561	3.88E-05	0.001620176	VEGFA/CA9/EGLN3/HIF1A/PSMA6/PSMD11/PSMD12/PSMB8/PSMB3/PSMD4/VHL/PSMC4/EPAS1/EGR1/ARNT/PSMC5/RBPJ/UBB/UBC/PSMA4/PSMB10/PSMD5/PSME4/PSMD8/HIF3A/PSME3/PSMA3/HIF1AN/PSMA1/BACH1/PSMC2/PSMB5/UBA52
GOMF_L_AMINO_ACID_TRANSMEMBRANE_TRANSPORTER_ACTIVITY	1.795570048	0.002312585	0.029049802	SLC38A5/SLC1A3/SLC7A5/SLC6A9/SLC43A2/SLC3A2/SLC7A11/SLC38A1/SLC1A5/SLC7A1/SLC7A7/SLC38A6/SLC38A2/SLC7A8
GOBP_RNA_DEPENDENT_DNA_BIOSYNTHETIC_PROCESS	1.899966667	0.000150025	0.004202052	TNKS1BP1/CCT2/DKC1/RFC1/GAR1/ACD/NAT10/NOP10/TCP1/SMG6/CCT4/SRC/HSP90AB1/HNRNPC/NHP2/CCT5/WRAP53/GNL3L/AURKB/PTGES3/PKIB/TEP1/TERC/TERF2/HMBOX1/TINF2/HNRNPU/CCT8/PINX1/XRCC5/POT1/DCP2/CCT6A/TNKS
GOBP_SNRNA_TRANSCRIPTION	1.917502387	5.47E-05	0.002073576	ELL2/POLR2H/POLR2I/POLR2L/POLR2K/INTS10/TAF11/NABP2/SNAPC1/TAF5/GTF2E2/TAF13/ZNF143/NABP1/POLR2A/INTS5/CCNK/GTF2B/NCBP2/CDK7/MEPCE/TAF6/ELL/SRRT/TAF8/INTS4/INTS8/GTF2A2/POU2F1/GTF2F1/POLR2D/SNAPC2
GOMF_RNA_POLYMERASE_ACTIVITY	1.696521365	0.002574312	0.030547844	POLR2H/POLR2I/POLR2L/POLR2K/POLR1C/POLR3A/RMRP/POLR3C/POLR2A/POLR3D/POLR1B/POLR1D/POLR3E/POLR3B/POLR2D/POLR1A/TRNT1/POLR1E/PRIM1/POLR2J/CRCP/POLR2M/POLR3F/POLR3K/POLR2F/POLR3H/POLR2J2/POLR2B/POLR2C/POLR2G/POLRMT
GOBP_AMINO_ACID_TRANSMEMBRANE_TRANSPORT	1.904006232	6.18E-05	0.00228908	SLC38A5/RGS2/SLC1A3/SLC6A6/SLC7A5/PDPN/SLC6A9/SLC43A2/SLC3A2/LRRC8A/SLC7A11/SLC38A1/SLC22A4/SLC1A5/SLC16A10/SLC7A1/SLC7A7/SLC38A6/SLC38A2/SLC7A8
GOBP_MICROGLIAL_CELL_ACTIVATION	1.700718561	0.004686572	0.045604234	TLR2/IL6/C5AR1/IL33/CTSC/LDLR/IFNGR1/TYROBP/NR1D1/SPHK1/FPR2/CLU
GOBP_P38MAPK_CASCADE	1.724098201	0.002124714	0.027409686	VEGFA/GADD45B/BMP2/HGF/GADD45A/ZFP36L1/MAP3K5/ZC3H12A/SPHK1/ZFP36/GDF6/MFHAS1
GOBP_MATURATION_OF_SSU_RRNA	1.77114868	0.002271533	0.028649882	RRS1/RPP40/NOP14/FAM207A/NOB1/DHX37/TSR1/SRFBP1/NAT10/UTP3/HEATR1/DCAF13/KRI1/BYSL/NOL10/UTP20/WDR3/RRP36/TBL3/NOL11/NOP9/ABT1
GOMF_TRANSLATION_INITIATION_FACTOR_ACTIVITY	1.769372193	0.00194444	0.025615522	EIF1AY/EIF4A1/EIF2S2/EIF2B2/EIF3J/EIF5/EIF1B/EIF3I/EIF2B4/DHX29/EIF3CL/EIF3B/AGO2/EIF4G1/DENR/EIF2S1/EIF3D/EIF2B1/EIF3A/EIF6/EIF5B/EIF4A2/EIF4G2/EIF2B5/EIF4H/EIF3M/EIF2B3
GOBP_TRANSITION_METAL_ION_HOMEOSTASIS	2.022645211	2.58E-06	0.000190869	MT1X/MT2A/CP/HMOX1/MT1M/MT1G/STEAP1/MT1E/MT1A/MT1F/HIF1A/FTH1/MYC/S100A9/SLC11A1/STEAP3/SLC6A9/SLC39A14/STEAP2/S100A8/SLC39A8/STEAP4/SLC39A4/SLC25A37/TFRC/SLC31A1/BTBD9/ATOX1/FTL/CUTC/EPAS1/MT1DP
GOBP_CELL_CYCLE_DNA_REPLICATION	1.827236733	0.00091695	0.014544887	BCL6/RFC2/CDC7/CHEK2/POLE3/FEN1/POLE4/RFC1/POLD2/POLE2/ZPR1/FBXO5/POLD3/GMNN/GINS1/POLD4/DBF4/RAD51/CDC45/MCM2/RFC4/PCNA/TERF2/ZNF830/GINS3/CDT1
GOBP_CELLULAR_TRANSITION_METAL_ION_HOMEOSTASIS	1.964738583	9.12E-06	0.000504417	MT1X/MT2A/CP/HMOX1/MT1M/MT1G/MT1E/MT1A/MT1F/HIF1A/FTH1/MYC/S100A9/SLC11A1/SLC6A9/SLC39A14/S100A8/SLC39A8/SLC39A4/TFRC/SLC31A1
GOBP_NCRNA_TRANSCRIPTION	1.966921479	5.15E-06	0.000323456	ELL2/POLR2H/POLR2I/POLR2L/POLR2K/INTS10/TAF11/NCL/NABP2/SNAPC1/TAF5/GTF2E2/TAF13/GTF3C6/NIFK/ZNF143/NABP1/POLR2A/SMARCA4/INTS5/CCNK/GTF2B/NCBP2/TCOF1/CDK7/MEPCE/POLR1B/NOL11/IPPK/TAF6/ELL/SRRT/TAF8/INTS4/SMARCB1/INTS8/GTF2A2/POU2F1/GTF2F1/PIH1D1/POLR2D/SNAPC2/TAF1B/POLR1E
GOBP_REGULATION_OF_IMMUNOGLOBULIN_PRODUCTION	1.763985725	0.000683319	0.011901612	IL6/BCL6/IL4R/CLCF1/IL33/MAD2L2/TNFSF13/IL13RA2/CD40/SASH3/TFRC/GPI/STX4/XBP1
GOBP_RIBOSOMAL_SMALL_SUBUNIT_BIOGENESIS	1.831871204	0.000181185	0.00481457	RRS1/RPP40/NOP14/FAM207A/NOB1/DHX37/TSR1/SRFBP1/NAT10/UTP3/HEATR1/DCAF13/KRI1/BYSL/NOL10/LTV1/RPS27L/UTP20/WDR3/RPS10/RPS17/RRP36/RPSA/TBL3/RPS6/NOL11/RPS25/NOP9/NOM1/ABT1/LSM6/NPM1/HELB/RIOK3/XRCC5
GOMF_OXIDOREDUCTASE_ACTIVITY_ACTING_ON_A_SULFUR_GROUP_OF_DONORS	1.749150376	0.002477687	0.030013701	GLRX/ERO1A/IFI30/PGK1/TXN/PDIA4/CHCHD4/SH3BGRL3/GSTO1/P4HB/SESN2/PDIA6/QSOX2/GLRX2/ERO1B
GOBP_TELOMERE_ORGANIZATION	2.035699113	8.65E-08	1.08E-05	MYC/RFC2/POLE3/TNKS1BP1/NABP2/FEN1/POLE4/CCT2/DKC1/GNL3/RFC1/GAR1/ACD/NAT10/TPRKB/POLD2/POLE2/DCLRE1C/NOP10/TCP1/POLD3/SMG6/ERCC1/CCT4/SRC/DOT1L/HSP90AB1/POLD4/RAD51/SP100/HNRNPC/CCNE1/APEX1/NHP2/CCT5/WRAP53/GNL3L/PML/AURKB/PTGES3/CCNE2/XRCC6/PARP3/PKIB/TEP1/RFC4/TERC/PCNA/TERF2/HNRNPA2B1/SMC6/HMBOX1/TINF2/HNRNPU/EXO1/HDAC8/CCT8/BLM/RPA3/DHX36/PINX1/XRCC5/POT1/DCP2/SMG1/HNRNPD/CCT6A/PRIM1/HUS1B/Y…
GOBP_TELOMERE_MAINTENANCE_VIA_TELOMERE_LENGTHENING	1.805282047	0.000333893	0.00725926	TNKS1BP1/CCT2/DKC1/RFC1/GAR1/ACD/NAT10/NOP10/TCP1/SMG6/CCT4/SRC/HSP90AB1/RAD51/HNRNPC/NHP2/CCT5/WRAP53/GNL3L/AURKB/PTGES3/PKIB/TERC/TERF2/HNRNPA2B1/HMBOX1/TINF2/HNRNPU/CCT8/DHX36/PINX1/XRCC5/POT1
GOBP_OVARIAN_FOLLICLE_DEVELOPMENT	1.658435548	0.005317689	0.049722392	VEGFA/PTX3/MMP19/MMP14/CEBPB/ICAM1/EIF2B2/INHBA/EIF2B4/PHB/SRC
GOBP_RIBOSOME_BIOGENESIS	2.208420025	1.00E-10	3.66E-08	RPF2/NOP16/GLUL/MRTO4/RRS1/MPV17L2/RPP40/DDX21/NOP14/GTPBP4/WDR12/PTEN/AATF/RRP12/NOLC1/TEX10/FAM207A/TFB2M/XRN2/RPF1/PA2G4/NOB1/LYAR/DHX37/ABCE1/NIFK/TSR1/DKC1/RPS2/SRFBP1/WDR74/GAR1/NAT10/DHX29/UTP3/HEATR1/RMRP/RPLP0/RAN/PDCD11/EXOSC8/SHQ1/NOC2L/DCAF13/RRP1B/KRI1/NOP10/BYSL/MAK16/RRP9/NOL10/ERI1/LTV1/UTP14A/RPS27L/UTP20/WDR43/WDR3/RPS10/NIP7/XPO1/ZNF622/RPS17/RPP25/ISG20L2/NLE1/MRM1/EBNA1BP2/IM…
GOBP_DNA_TEMPLATED_TRANSCRIPTION_TERMINATION	1.789871634	0.000350063	0.007531815	CSTF2T/POLR2H/POLR2L/POLR2K/PRMT5/POLR1C/TAF1D/SNRPF/XRN2/SLBP/POLR2A/NCBP2/SNRPG/CLP1/MED18/CSTF1/CDK7/PAPOLA/FIP1L1/POLR1B/TTF1/SNRPE/SMN2/CPSF2/ZNF473/PABPN1/SSU72/POLR1A/SYMPK/TAF1B/POLR1E/DHX9
GOBP_SOMATIC_RECOMBINATION_OF_IMMUNOGLOBULIN_GENE_SEGMENTS	1.6853237	0.003908083	0.040366217	BCL6/CLCF1/MAD2L2/TNFSF13/HSPD1/CD40/TFRC/BATF/ERCC1/XRCC4/RNF168/SUPT6H/PARP3/TGFB1/SLC15A4/EXO1
GOCC_U2_TYPE_SPLICEOSOMAL_COMPLEX	1.85955687	7.78E-05	0.002702575	SNRPD1/BUD31/SF3B5/RBM8A/SNRPF/RNF113A/MAGOHB/SNRPA1/SNRPC/PRPF4/CWC27/U2AF2/CASC3/SNRPD2/CWC22/EFTUD2/SNRPG/LSM7/PRPF40A/SYF2/BCAS2/LSM4/MFAP1/DHX16/SF3B6/SNRPE/SF3A1/EIF4A3/LSM2/SMU1/PRPF31/LSM6/SF3B4/PRPF19/SF3B3/SF3A3/RBM22/SNIP1/ZMAT2/SNRPB2/LSM5/GCFC2
GOBP_POSITIVE_REGULATION_OF_TYPE_I_INTERFERON_PRODUCTION	1.774421224	0.000577228	0.010650455	TLR2/POLR2H/IFI16/FLOT1/POLR2L/POLR2K/MYD88/POLR1C/HSPD1/RELA/IRAK1/NFKB2/PQBP1/POLR3A/NFKB1/TBK1/MAVS/CD14/POLR3C/MMP12/DHX33/IRF1/POLR3D/XRCC6/RIPK2/POLR3E/POLR3B/HMGB2/ZCCHC3/DHX36/RIOK3/XRCC5/STAT6/DHX9
GOBP_SOMATIC_DIVERSIFICATION_OF_IMMUNOGLOBULINS	1.721379593	0.002718382	0.031653371	BCL6/CLCF1/SAMHD1/MAD2L2/TNFSF13/HSPD1/CD40/TFRC/BATF/PMS2P1/ERCC1/CTNNBL1/XRCC4/RNF168/SUPT6H/PARP3/TGFB1/SLC15A4/PMS2/EXO1
GOBP_POSITIVE_REGULATION_OF_CHEMOKINE_PRODUCTION	1.688761077	0.003564662	0.038347867	HMOX1/TLR2/IL6/HIF1A/IL1RL1/IL4R/IL33/TSLP/MYD88/HAVCR2/LBP/NOD2/C5/ADAM17
GOBP_INTRINSIC_APOPTOTIC_SIGNALING_PATHWAY_IN_RESPONSE_TO_ENDOPLASMIC_RETICULUM_STRESS	1.67833148	0.002385269	0.029462598	ERO1A/CASP4/CEBPB/PTPN1/PTPN2/ERN1/MAP3K5/BCL2L1/ITPR1/CREB3L1/DDIT3/ATF4/XBP1/BAK1/PPP1R15A/PML/BAX/TNFRSF10B/TRIB3/BCL2L11/NCK1/TXNDC12/HSPA1A/NCK2/DAB2IP
GOBP_HORMONE_BIOSYNTHETIC_PROCESS	1.661095991	0.004930733	0.04746021	ADM/DIO3/DIO2/BMP2/HIF1A/ATP1A1/CYP19A1/NFKB1/H6PD/EGR1/ARNT
GOCC_CATALYTIC_STEP_2_SPLICEOSOME	1.830584935	0.000229442	0.005511678	SNRPD1/BUD31/RBM8A/SNRPF/HNRNPF/DDX23/MAGOHB/SNRPA1/CWC27/SNRPD2/CWC22/EFTUD2/HNRNPC/SNRPG/HNRNPA3/PPIL3/LSM7/SYF2/BCAS2/HNRNPR/CACTIN/SF3B6/DHX38/PRPF4B/SNRPE/HNRNPA2B1/SF3A1/EIF4A3/LSM2/HNRNPU/GPATCH1/PRPF19/MAGOH/SF3B3/SRSF1/SF3A3/RBM22/DDX41/HNRNPM/ALYREF/SNRPB2/HNRNPH1
GOCC_CAJAL_BODY	1.785164645	0.000495818	0.009849832	CDK2/SCARNA8/SNORA38/SCARNA1/SCARNA23/EAF1/NOLC1/SCARNA14/DKC1/GAR1/SNRPC/PRPF4/NOP10/ZPR1/TOE1/EFTUD2/XPO1/FBL/NHP2/TRIM22/WRAP53/ISG20/NOP58/ELL/TERC/TGS1/HNRNPA2B1/SMN2/ZNF473/HMBOX1/PRPF31
GOBP_ER_NUCLEUS_SIGNALING_PATHWAY	1.658520771	0.003593179	0.038521358	CXCL8/CCL2/LPCAT3/HSPA5/PTPN1/PTPN2/ZBTB7B/ASNS/DDIT3/ATF4/XBP1/PPP1R15A
GOBP_NEGATIVE_REGULATION_OF_RESPONSE_TO_WOUNDING	1.732216471	0.001311049	0.018959869	THBD/SPP1/SERPINE1/C1QTNF1/PLAUR/UBASH3B/PDGFRA/PDGFA/SIGLEC10/TFPI/RTN4RL1/PTEN/SMAD3/SERPINE2/RGMA
GOBP_REGULATION_OF_TELOMERE_MAINTENANCE	1.751677756	0.00069414	0.011989345	MYC/NABP2/CCT2/DKC1/GNL3/ACD/NAT10/TCP1/SMG6/ERCC1/CCT4/SRC/HNRNPC/CCT5/GNL3L/PML/AURKB/PKIB/TERF2/HNRNPA2B1/HMBOX1/TINF2/HNRNPU/HDAC8/CCT8/DHX36/PINX1/XRCC5/POT1/DCP2/SMG1/HNRNPD/CCT6A/YLPM1/TNKS
GOBP_ACUTE_INFLAMMATORY_RESPONSE	1.810978711	0.000179591	0.00479269	SERPINA3/SERPINA1/CD163/IL6/TREM1/OSMR/SAA1/PLSCR1/ASS1/SAA2/CEBPB/FN1/APOL2/C2CD4A/B4GALT1/PTGES/S100A8/PTGS2/ICAM1/ORM2/LBP
GOMF_MONOSACCHARIDE_BINDING	1.687001812	0.002507659	0.030101586	HK2/EGLN3/PYGL/PLOD2/ENG/SLC2A3/GNPNAT1/P4HA1/HK3/PFKP/GPI/SLC2A5/FUOM/PLOD1/TALDO1/P4HA3/P4HA2/LMAN1
GOBP_CELL_DEATH_IN_RESPONSE_TO_OXIDATIVE_STRESS	1.729176618	0.000589038	0.010772457	SOD2/HIF1A/HGF/CYP1B1/TXN/SLC7A11/MCL1/MAP3K5/PDK1/MELK/STK24/P4HB/MMP3/AKT1/ATF4/GPX1/ZNF622/RIPK1/PDE8A/NONO/PML/SLC1A1/GSKIP/PRKCD/NOL3
GOCC_MITOCHONDRIAL_LARGE_RIBOSOMAL_SUBUNIT	1.679254274	0.004216903	0.042155471	MPV17L2/MRPL52/MRPL57/MRPL32/MRPL12/MRPL27/MRPL41/MRPL4/MRPL30/MRPL21/MRPL3/NSUN3/MRPL54/MRPL34/MRPL2/MRPL28/NSUN4/MRPL16/MRPL15/NDUFAB1/MRPL36/MRPL50/MRPL46/MRPL40/MALSU1/MRPL35/MRPL14/MRPL39/MRPL53/MRPL9/MRPL37/MTERF4/MRPL33
GOBP_PROTEIN_TRANSMEMBRANE_TRANSPORT	1.671524123	0.003027757	0.034044471	ABCA1/HSPA5/HSPA8/GRPEL1/MCL1/CHCHD4/HSPD1/SEC61G/TOMM40/ROMO1/CLU/PEX13/TIMM17A/SEC61A1/PEX5/SEC63/TOMM40L/TIMM44/PEX7/TRAM2/TIMM50/GRPEL2/RTN2/TOMM22
GOBP_REGULATION_OF_TELOMERE_MAINTENANCE_VIA_TELOMERE_LENGTHENING	1.652594432	0.002431294	0.029642723	CCT2/DKC1/ACD/NAT10/TCP1/SMG6/CCT4/SRC/HNRNPC/CCT5/GNL3L/AURKB/PKIB/TERF2/HNRNPA2B1/HMBOX1/TINF2/HNRNPU/CCT8/DHX36/PINX1/XRCC5/POT1/DCP2/CCT6A/TNKS
GOBP_REGULATION_OF_DNA_TEMPLATED_TRANSCRIPTION_IN_RESPONSE_TO_STRESS	1.851634196	2.65E-05	0.001219219	VEGFA/HMOX1/CA9/EGLN3/HIF1A/CEBPB/HSPA5/MUC1/BAG3/RELA/SESN2/PSMA6/PSMD11/PSMD12/CREB3L1/DDIT3/SIN3A/PSMB8/PSMB3/PSMD4/VHL/ATF4/PSMC4/EPAS1/EGR1/ARNT/PSMC5/RBPJ/UBB/UBC/PSMA4/PSMB10/PSMD5/PSME4/RPS6KA3/PSMD8/HIF3A/PSME3/PSMA3/HIF1AN/NCK1/RGS14/PSMA1/BACH1/PSMC2/HSPA1A/PSMB5/UBA52/NCK2
GOBP_REGULATION_OF_OXIDATIVE_STRESS_INDUCED_CELL_DEATH	1.627106867	0.00428176	0.04266664	SOD2/HIF1A/HGF/TXN/SLC7A11/MCL1/P4HB/MMP3/AKT1/ATF4/GPX1/RIPK1/PDE8A/NONO
GOBP_RRNA_METABOLIC_PROCESS	2.045923915	2.10E-09	5.21E-07	RPF2/MRTO4/RRS1/RPP40/DDX21/NOP14/GTPBP4/WDR12/RRP12/NOLC1/TEX10/FAM207A/TFB2M/XRN2/RPF1/PA2G4/NOB1/LYAR/DHX37/NIFK/TSR1/DKC1/RPS2/SRFBP1/WDR74/GAR1/NAT10/UTP3/HEATR1/RMRP/PDCD11/EXOSC8/SHQ1/DCAF13/RRP1B/KRI1/NOP10/BYSL/MAK16/RRP9/NOL10/ERI1/UTP14A/UTP20/WDR43/WDR3/RPS17/RPP25/ISG20L2/MRM1/EBNA1BP2/IMP4/RPL11/NOL8/FBL/FCF1/NHP2/KRR1/NOP2/MPHOSPH6/PES1/RRP36/TBL3/RRP1/URB1/RPS6/NOL11/DIS3/RPS25/IS…
GOBP_T_CELL_DIFFERENTIATION_INVOLVED_IN_IMMUNE_RESPONSE	1.677196855	0.005026218	0.048229976	IL6/BCL6/RELB/BCL3/IL4R/NFKBIZ/STAT3/SMAD7/ZBTB7B/RARA/IL18R1/LOXL3/ZC3H12A/JAK3/BATF/ENTPD7/FCER1G
GOBP_RNA_EXPORT_FROM_NUCLEUS	1.90045986	2.73E-06	0.00019761	RRS1/SARNP/RBM8A/NXT1/ABCE1/MAGOHB/UPF2/SEH1L/SLBP/XPOT/NUP188/RAN/EIF5A/U2AF2/CASC3/SMG7/LTV1/SRSF4/SMG6/THOC3/NUP98/XPO1/XPO5/NCBP2/SSB/POM121/DDX39A/NUP58/POM121B/FIP1L1/THOC5/SRSF9/SUPT6H/POM121C/AKAP8L/NOP9/DDX19A/DHX38/HNRNPA2B1/EIF4A3/CPSF2/PABPN1/NUP35/RNPS1/EIF6/LSG1/NPM1/NSUN2/UPF3B/MAGOH/NDC1/POLR2D/NUP62/SRSF1/SYMPK/DHX9/ALKBH5/RBM15B/POLDIP3/SMG1/NUP214/ALYREF/SRSF3/ZC3H11B/NUP155/KH…
GOBP_CD4_POSITIVE_ALPHA_BETA_T_CELL_DIFFERENTIATION	1.687620404	0.002580495	0.030562894	IL6/BCL6/RELB/BCL3/IL4R/NFKBIZ/CTSL/STAT3/SMAD7/ZBTB7B/RARA/IL18R1/LOXL3/ZC3H12A/SASH3/JAK3/BATF/ENTPD7
GOCC_ORGANELLAR_RIBOSOME	1.751633973	0.000745628	0.01249681	MPV17L2/MRPL52/MRPL57/MRPL32/MRPS28/MRPL12/MRPL27/MRPL41/MRPL4/MRPS17/MRPS5/MRPS2/MRPL30/MRPL21/MRPL3/NSUN3/MRPL54/MRPL34/MRPS12/MRPL2/MRPL28/MRPS10/NSUN4/MRPL16/MRPL15/NDUFAB1/MRPL36/MRPS15/MRPL50/MRPL46/MRPL40/MALSU1/MRPS18B/MRPS18C/MRPS7/MRPL35/MRPL14/MRPS27/MRPL39/MRPS34/MRPS21/MRPL53/MRPS33/MRPL9/MRPL37/MTG2/MTERF4/MRPL33
GOBP_SOMATIC_DIVERSIFICATION_OF_IMMUNE_RECEPTORS	1.661146755	0.003008805	0.033892667	BCL6/CLCF1/SAMHD1/MAD2L2/TNFSF13/HSPD1/CD40/TFRC/BATF/PMS2P1/DCLRE1C/ERCC1/CTNNBL1/XRCC4/RNF168/SUPT6H/PARP3/TGFB1/SLC15A4/PMS2/HMGB2/EXO1
GOBP_MRNA_3_END_PROCESSING	1.785497086	0.000234956	0.005597524	CSTF2T/ZFP36L1/SARNP/RBM8A/LEO1/MAGOHB/SLBP/U2AF2/CASC3/SRSF4/THOC3/NCBP2/CLP1/CSTF1/DDX39A/PAPOLA/FIP1L1/THOC5/SRSF9/NELFE/DHX38/PNPT1/SUPT5H/EIF4A3/CTR9/CPSF2/ZNF473/PABPN1/SSU72/RNPS1/UPF3B/MAGOH/DHX36/POLR2D/SRSF1/SYMPK/RNF20/HSF1/SNRPA/PAF1/POLDIP3/APP/ALYREF/AHCYL1/SRSF3
GOMF_RIBONUCLEOPROTEIN_COMPLEX_BINDING	1.831757642	4.47E-05	0.001803513	YBX3/HSPA5/PIM1/NME1/NEAT1/SNRPD1/PRMT5/WDR12/NOLC1/ZC3H12A/PQBP1/SRP72/ABCE1/PPP1CA/EIF1B/EIF5AL1/DHX29/EIF5A/DERL2/SNRPD2/ERI1/SMG6/SEC61A1/NAA16/CPEB4/ETF1/UHMK1/PRMT3/SRP19/GEMIN5/XPO5/NAA15/DHX33/TACO1/PES1/RPSA/CD2BP2/EIF2S1/EZH2/SRP68/MDM2/EIF4A3/SND1/LETM1/DERL3/PRPF31/HNRNPU/C1QBP/TIMM50/EIF6/NPM1/YTHDF3
GOBP_REGULATION_OF_COAGULATION	1.594992739	0.00481312	0.046544289	THBD/SERPINE1/C1QTNF1/PLAUR/UBASH3B/PDGFRA/PDGFA/TFPI/PROCR
GOBP_REGULATION_OF_CHROMOSOME_SEPARATION	1.61798512	0.005220995	0.04921492	PLSCR1/NEK6/PTTG1/MAD2L2/ZWINT/FBXO5/CDK5RAP2/CDC26/DLGAP5/TTK/AURKB/BUB1B/ESPL1/BUB3/CDT1/MAD2L1/CSNK2A1/PLK1/ZW10/CDC6/SPDL1/UBE2C/CDC27/MAD2L1BP/KLHL22/CHFR/CCNB1/CDC20/TACC3/ANAPC15/GEN1/ANAPC4
GOBP_NCRNA_PROCESSING	2.058901272	1.00E-10	3.66E-08	IL6/RPF2/METTL1/MRTO4/STAT3/RRS1/PUS7/RPP40/DDX21/INTS10/NOP14/GTPBP4/WDR12/RRP12/NOLC1/TEX10/FAM207A/WDR4/TFB2M/XRN2/RNF113A/RPF1/POP1/PA2G4/NOB1/LYAR/DHX37/DUS3L/NIFK/TSR1/DKC1/RPS2/SRFBP1/WDR74/GAR1/URM1/NAT10/SMAD3/TRIT1/TPRKB/UTP3/HEATR1/RMRP/PDCD11/EXOSC8/SHQ1/DCAF13/RRP1B/KRI1/ALKBH1/TRMT6/NOP10/BYSL/MAK16/RRP9/NOL10/ERI1/TOE1/AGO2/UTP14A/UTP20/WDR43/WDR3/INTS5/TRPT1/RPS17/RPP25/ISG20L2/MR…
GOBP_DETOXIFICATION	1.737575335	0.000299887	0.006724536	MT1X/MT2A/SOD2/MT1M/MT1G/MT1E/ADH4/MT1A/MT1F/S100A9/TXN/ALOX5AP/PIM1/PTGES/PTGS1/PTGS2/GCH1/GSTO1/SESN2
GOBP_RNA_3_END_PROCESSING	1.808074772	5.27E-05	0.002024154	CSTF2T/ZFP36L1/SARNP/RBM8A/LEO1/MAGOHB/DKC1/SLBP/EXOSC8/U2AF2/CASC3/ERI1/TOE1/SRSF4/THOC3/INTS5/NCBP2/CLP1/SSB/FBL/CSTF1/DDX39A/PAPOLA/FIP1L1/THOC5/SRSF9/NELFE/ELAC1/EXOSC5/DHX38/PNPT1/SUPT5H/TRMT10C/EIF4A3/CTR9/CPSF2/ZNF473/PABPN1/INTS8/USB1/SSU72/RNPS1/UPF3B/MAGOH/DHX36/EXOSC2/POLR2D/TRNT1/SRSF1/SYMPK/RNF20/HSF1/SNRPA/PAF1/POLDIP3/APP/SUPV3L1/ALYREF/INTS12/AHCYL1/SRSF3/INTS7/THOC1
GOBP_REGULATION_OF_CHROMOSOME_SEGREGATION	1.660118257	0.002241086	0.028380997	PLSCR1/NEK6/PTTG1/MAD2L2/ZWINT/RCC2/FBXO5/CDK5RAP2/CDC26/DLGAP5/TTK/AURKB/BUB1B/ESPL1/BUB3/SMC6/CDT1/KIF2C/HNRNPU/MAD2L1/MKI67/BECN1/CSNK2A1/PLK1/WAPL/PUM1/ZW10/CDC6/SPDL1/UBE2C/CDC27/SMC5/MAD2L1BP/KLHL22/CHFR/CCNB1/CDC20/TACC3/ANAPC15/GEN1/ANAPC4
GOBP_PROTEIN_LOCALIZATION_TO_CHROMOSOME	1.664032163	0.003366024	0.036783725	NABP2/CCT2/RCC2/DKC1/GNL3/CDK1/ACD/TCP1/CCT4/XRCC4/CCT5/WRAP53/TTK/GNL3L/AURKB/BUB1B/EZH2/PARP3/BUB3/TERF2/CDT1/TINF2/HDAC8/CCT8/PIH1D1/PLK1/MIS12/WAPL/PINX1/XRCC5/ZW10/POT1/BOD1/TPP1/SPDL1/CHAMP1/CCT6A/TNKS/CDCA5/SMC5
GOBP_NEGATIVE_REGULATION_OF_INTRINSIC_APOPTOTIC_SIGNALING_PATHWAY	1.666819356	0.001648718	0.02273111	SOD2/SNAI2/PLAUR/HIF1A/YBX3/MIF/PTPN1/ENO1/MUC1/HYOU1/MCL1/BCL2L1/PPIF/CREB3L1/CLU/NOC2L/AKT1/XBP1/SRC/GPX1/CXCL12/URI1/USP47/NONO/TMEM161A/ARHGEF2/BID/MDM2/NOL3/CDKN2D/MMP9/SNAI1/BCL2L2/TXNDC12/MAPK8IP1/IVNS1ABP/HSPA1A
GOBP_MRNA_EXPORT_FROM_NUCLEUS	1.742679103	0.00020583	0.005139966	SARNP/RBM8A/NXT1/MAGOHB/UPF2/SEH1L/SLBP/NUP188/EIF5A/U2AF2/CASC3/SMG7/SRSF4/SMG6/THOC3/NUP98/NCBP2/POM121/DDX39A/NUP58/FIP1L1/THOC5/SRSF9/SUPT6H/POM121C/AKAP8L/DDX19A/DHX38/HNRNPA2B1/EIF4A3/CPSF2/PABPN1/NUP35/RNPS1/NSUN2/UPF3B/MAGOH/NDC1/POLR2D/NUP62/SRSF1/SYMPK/ALKBH5/RBM15B/POLDIP3/SMG1/NUP214/ALYREF/SRSF3/ZC3H11B/NUP155/RAE1/THOC1/NUP153/IWS1/SMG5/UPF1/FYTTD1/NUP85/SETD2/CPSF3/GLE1
GOCC_SPLICEOSOMAL_COMPLEX	1.861605302	2.26E-06	0.000171482	HSPA8/SNRPD1/BUD31/SF3B5/NCL/RBM8A/SNRPF/HNRNPF/RNF113A/DDX23/MAGOHB/SNRPA1/SNRPC/PRPF4/RBMXL1/CWC27/U2AF2/CASC3/SNRPD2/PDCD7/CTNNBL1/CWC22/DHX32/EFTUD2/HNRNPC/SNRPG/HNRNPH3/HNRNPA3/PPIL3/LSM7/PRPF40A/PPP1R8/SUGP1/SYF2/BCAS2/LSM4/MFAP1/HNRNPR/SNRNP35/DHX16/CACTIN/SF3B6/DHX38/PRPF4B/ZNF830/SNRPE/HNRNPA2B1/RHEB/WBP11/SF3A1/EIF4A3/LSM2/SNRNP48/SMU1/PRPF31/LSM6/HNRNPU/U2AF1L5/PRPF38B/RBM28/GPATCH1/SF…
GOBP_REGULATION_OF_RECEPTOR_SIGNALING_PATHWAY_VIA_STAT	1.632813693	0.003237103	0.035815492	LIF/IL6/MIR125B1/BCL3/CYP1B1/PTPN2/GADD45A/TSLP/SOCS3/AGT/HGS/JAK3/IFNE/VHL/MIR221/MIR125A/DOT1L
GOBP_RNA_LOCALIZATION	1.892528171	6.58E-08	9.75E-06	MVP/RRS1/FLOT1/ZFP36L1/SARNP/RBM8A/NXT1/AHCTF1/KHSRP/ABCE1/CCT2/MAGOHB/DKC1/ZFP36/UPF2/EIF5AL1/SEH1L/SIDT2/SLBP/XPOT/NUP188/RAN/SHQ1/EIF5A/U2AF2/CASC3/NOP10/TCP1/SMG7/LTV1/SRSF4/SMG6/CCT4/THOC3/NUP98/XPO1/XPO5/NCBP2/SSB/FBL/POM121/SNUPN/NHP2/DDX39A/NUP58/POM121B/G3BP2/FIP1L1/CCT5/THOC5/WRAP53/SRSF9/SUPT6H/NOP58/POM121C/AKAP8L/NOP9/DDX19A/DHX38/TERF2/PNPT1/HNRNPA2B1/EIF4A3/CPSF2/TGFBR2/PABPN1/NUP3…
GOBP_TRANSCRIPTION_COUPLED_NUCLEOTIDE_EXCISION_REPAIR	1.594471706	0.003957115	0.040602875	RFC2/POLR2H/POLR2I/POLR2L/POLR2K/RFC1/POLD2/POLD3/COPS2/ERCC1/POLR2A/POLD4/HMGN1/CDK7/UBB/UBC/RFC4/PCNA/ZNF830/CUL4B/PRPF19/RPA3/CUL4A/POLR2D/UBA52/LIG3
GOBP_POSITIVE_REGULATION_OF_PRODUCTION_OF_MOLECULAR_MEDIATOR_OF_IMMUNE_RESPONSE	1.60000447	0.004359378	0.043163398	IL6/IL1R1/SLC7A5/LAPTM5/IL4R/CLCF1/IL33/DDX21/MAD2L2/TNFSF13/CD40/IL18R1/BCL10/SASH3/NOD2/FZD5/TFRC/GPI/MAVS/STX4/CLEC7A/XBP1/F2RL1
GOBP_NEGATIVE_REGULATION_OF_CHROMOSOME_ORGANIZATION	1.622590274	0.002798258	0.032281197	PTTG1/MAD2L2/ZWINT/ACD/NAT10/FBXO5/SMG6/ERCC1/SRC/CDK5RAP2/HNRNPC/TTK/GNL3L/AURKB/BUB1B/ESPL1/MCM2/BUB3/TERF2/CDT1/TINF2/HNRNPU/MAD2L1/PLK1/WAPL/PINX1/ZW10/POT1/TOP2A/DCP2/SPDL1/PHF8/TNKS/MAD2L1BP/KLHL22/CCNB1/CDC20/ANAPC15/GEN1
GOBP_POSITIVE_REGULATION_OF_NF_KAPPAB_TRANSCRIPTION_FACTOR_ACTIVITY	1.762600222	5.32E-05	0.002028466	TLR2/S100A9/TRAF1/IL1RAP/IRAK2/FLOT2/STAT3/FLOT1/RIPK4/S100A8/RPS3/ICAM1/MYD88/CD40/RELA/IRAK1/NFKB2/AGT/IL18R1/MAP3K13/IRAK3/BCL10/NOD2/NLRC4/SPHK1/PSMA6/CIB1/TFRC/NFKB1/CLU/TRADD/DDRGK1/TRIM8/S100A12/TNFRSF11A/BTK/TAB3/HSPA1B/RIPK1/TRIM27/PRKD1/DHX33/ADAM8/TRIM22/UBB/UBC/ITGB2/ARHGEF2/CLOCK/ZBTB7A/RIPK2/PRKCI/UBE2V1/PYCARD/TRIM21/TRIM62
GOBP_INTRINSIC_APOPTOTIC_SIGNALING_PATHWAY	1.901667258	8.32E-08	1.08E-05	HMOX1/DDIT4/SOD2/SNAI2/ERO1A/PLAUR/HIF1A/BCL2A1/S100A9/CDKN1A/YBX3/CASP4/BCL3/CYP1B1/MIF/CEBPB/PTPN1/PTPN2/ENO1/HIPK2/IFI16/CHEK2/FNIP2/MUC1/HYOU1/NKX3-1/MLLT11/ERN1/PLAGL2/S100A8/TNFRSF1A/MCL1/RPS3/MAP3K5/BCL2L1/PPIF/BNIP3/ITPR1/PDK1/MELK/STK24/P4HB/CASP3/CREB3L1/DDIT3/CLU/NUPR1/NOC2L/AEN/AKT1/ATF4/RPS27L/XBP1/SRC/BAK1/GPX1/ZNF622/PPP1R15A/CXCL12/RPL11/URI1/USP47/NONO/UBB/PML/TMEM161A/MYBBP1A/BA…
GOBP_RNA_PHOSPHODIESTER_BOND_HYDROLYSIS	1.750008057	5.10E-05	0.001977817	CSTF2T/RNASE2/NOCT/RRS1/POLR2I/SAMHD1/RPP40/ERN1/NOP14/REXO2/FEN1/ENDOU/XRN2/POP1/ZC3H12A/NOB1/TSR1/RMRP/EXOSC8/KRI1/CNOT8/ERI1/TOE1/SMG6/AGO2/UTP20/RPP25/ISG20L2/NCBP2/APEX1/NHP2/PPP1R8/FIP1L1/RRP36/TBL3/DIS3/ELAC1/ISG20/EXOSC5/NOP9/ABT1/PNPT1/RPP21/SND1/CPSF2/USB1/EXO1/CNOT1/RPP30/EXOSC2/NOL9/CNOT6/RNASEL/TSEN2/DICER1/PDE12/DCP2/RNASE3/HELZ2
GOBP_ENDOPLASMIC_RETICULUM_UNFOLDED_PROTEIN_RESPONSE	1.686858937	0.001283527	0.018823051	CXCL8/CCL2/ERO1A/SHC1/HSPA5/DNAJB9/PTPN1/PTPN2/HYOU1/TSPYL2/ERN1/HDGF/DNAJB11/SRPRB/ASNS/PDIA6/CREB3L1/DDIT3/DDRGK1/ACADVL/DERL2/FICD/ATF4/CANX/XBP1/BAK1/PPP1R15A/CTDSP2/TBL2/DCTN1/EIF2S1/TMTC4/BAX/GSK3A/ZBTB17
GOBP_ALPHA_BETA_T_CELL_DIFFERENTIATION	1.633142511	0.001881854	0.025164233	PNP/IL6/BCL6/RELB/BCL3/TNFSF8/IL4R/NFKBIZ/CTSL/STAT3/SMAD7/ZBTB7B/RARA/IL18R1/LOXL3/ZC3H12A/SASH3/JAK3/BATF/ENTPD7/CBFB/ZBTB16
GOMF_UNFOLDED_PROTEIN_BINDING	1.64905439	0.000989848	0.015418611	HSPA6/HSPA5/CDC37L1/HSPA8/HYOU1/ERN1/GRPEL1/DNAJB11/HSPD1/SRSF12/PFDN2/NUDC/CCT2/TMEM67/CLU/SHQ1/TCP1/HSPA13/CCT4/CANX/ERO1B/HSPA1B/HSP90AB1/CHAF1B/TAPBP/SERPINH1/PFDN5/LMAN1/CCT5/PTGES3/HSPE1/TTC1/DNAJA3/HSPA9/GRPEL2/CCT8/NPM1/HSPA7/HSPA1A/DNAJC4/DNAJA1/MDN1/CCT6A/CALR/PDRG1/PFDN6
GOBP_TRANSCRIPTION_ELONGATION_FROM_RNA_POLYMERASE_II_PROMOTER	1.585285477	0.004552903	0.044652919	ELL2/POLR2H/POLR2I/POLR2L/POLR2K/EAF1/LEO1/MLLT1/BRD4/SSRP1/POLR2A/WDR43/CCNK/RNF168/NCBP2/CDK7/NELFE/SUPT6H/EZH2/HEXIM1/ELL/SUPT5H/CTR9/HNRNPU/SUPT16H/GTF2F1/NELFCD/POLR2D/TCERG1/PAF1
GOBP_NUCLEOTIDE_PHOSPHORYLATION	1.681037037	0.0006428	0.011452524	DDIT4/HK2/HIF1A/PGK1/LDHA/GCKR/TPI1/GAPDH/ENO1/NME1/PKM/ALDOC/HK3/PFKP/AK1/SEH1L/GPI/NUP188/NUPR1/ENO2/AK4/PGM1/PFKFB4/NUP98/NME2/PGAM1/TIGAR/ARNT/POM121/NUP58/CMPK1/POM121C/ZBTB7A/PGM2L1/NUP35/BPGM/SLC2A6/EIF6/PRKAA1/PGAM4/HDAC4/PFKL/GALK1/NDC1
GOBP_CELLULAR_RESPONSE_TO_MOLECULE_OF_BACTERIAL_ORIGIN	1.771412001	1.64E-05	0.000856325	CXCL8/CXCL5/TLR2/CCL2/SERPINE1/CD68/IL6/SBNO2/PPBP/IRAK2/ASS1/CXCL1/CEBPB/NFKBIA/TNIP2/TFPI/CXCL3/TNFAIP3/ICAM1/MYD88/CD40/NR1D1/RELA/PPARD/HAVCR2/IRAK1/LBP/LITAF/ZC3H12A/BCL10/NFKBIB/NOD2/FZD5/AKAP8/ZFP36/HCK/TRIB1/NFKB1/SIRPA/AKT1/CDK19/CXCL6/LYN/CD14/XBP1/SRC
GOBP_TYPE_I_INTERFERON_PRODUCTION	1.677414544	0.000711825	0.012194417	TLR2/RELB/POLR2H/TNFAIP3/IFI16/FLOT1/POLR2L/POLR2K/MYD88/POLR1C/HSPD1/RELA/HAVCR2/IRAK1/NFKB2/PQBP1/POLR3A/TRAF3/NFKB1/NMI/SIRPA/TBK1/MAVS/CD14/POLR3C/MMP12/DHX33/IRF1/POLR3D/TRIM56/XRCC6/IKBKE/CACTIN/RIPK2/TRAF3IP1/POLR3E/POLR3B/PYCARD/TRIM21/HMGB2/ZCCHC3
GOMF_HEAT_SHOCK_PROTEIN_BINDING	1.663422719	0.001138832	0.017187515	FKBP5/HSPA6/HIF1A/ARNTL/HSPA5/DNAJB9/CDC37L1/HSPA8/ERN1/RPS3/BAG3/IRAK1/TOMM34/NOD2/FKBP4/ZFP36/DAXX/PPID/FICD/HSPA13/TFAM/BAK1/HSPA1B/HSP90AB1/DNAJC2/LIMK1/HDAC2/FGF1/PTGES3/DNAJC7/BAX/GMEB1/ITGB2/HTT/DNAJC8/DNAJA3/HSPA9/METTL23/STIP1/HDAC8/LMAN2/CSNK2A1/BAG1/HSPA7/HSPA1A/NUP62
GOBP_DNA_DEPENDENT_DNA_REPLICATION	1.72779346	0.000139137	0.003984155	BCL6/RFC2/CDC7/BAZ1A/CHEK2/POLE3/SAMHD1/DDX21/FEN1/HMGA1/DDX23/POLE4/TIMELESS/STOML2/RFC1/POLD2/POLE2/SLFN11/ZPR1/FBXO5/POLD3/GMNN/GINS1/POLD4/DBF4/RAD51/CCNE1/RFWD3/GINS4/POLG2/CDC45/REV3L/CCNE2/MCM10/NOC3L/MCMBP/MCM2/RFC4/ORC1/PCNA/TERF2/ZNF830/GINS3/DNAJA3/CDT1/ATG7/MCM4/BLM/RPA3/HELB/ORC6/ORC5/LIG3/CDC6/WDHD1/POLQ/PRIM1/E2F7/ALYREF/PRIM2/MCM6/GINS2/POLG/THOC1/EME1/BRCA2/UPF1/GEN1/TICRR/MGME1/…
GOBP_NCRNA_METABOLIC_PROCESS	1.954766905	1.00E-10	3.66E-08	IL6/RPF2/METTL1/MRTO4/STAT3/RRS1/PUS7/RPP40/DDX21/RBM7/INTS10/NOP14/GTPBP4/WDR12/RRP12/NOLC1/TEX10/RELA/FAM207A/WDR4/TFB2M/XRN2/RNF113A/RPF1/POP1/PA2G4/ZC3H12A/NOB1/LYAR/DHX37/DUS3L/KHSRP/NIFK/TSR1/DKC1/RPS2/SRFBP1/WDR74/GAR1/URM1/NAT10/SMAD3/TRIT1/TPRKB/UTP3/HEATR1/RMRP/NFKB1/RAN/PDCD11/EXOSC8/SHQ1/DCAF13/RRP1B/KRI1/ALKBH1/TRMT6/NOP10/BYSL/MARS2/MAK16/RRP9/NOL10/ERI1/TOE1/AGO2/UTP14A/UTP20/DARS2…
GOBP_CELLULAR_RESPONSE_TO_TOPOLOGICALLY_INCORRECT_PROTEIN	1.73219138	0.000132238	0.003842323	CXCL8/CCL2/ERO1A/HSPA6/SDF2L1/SHC1/HSPA5/DNAJB9/PTPN1/PTPN2/HSPA8/HYOU1/TSPYL2/ERN1/HDGF/BAG3/DNAJB11/HSPD1/SRPRB/ASNS/PDIA6/CREB3L1/DDIT3/DAXX/DDRGK1/ACADVL/DERL2/FICD/HSPA13/ATF4/CANX/XBP1/BAK1/HSPA1B/PPP1R15A/CTDSP2/TBL2/DCTN1/EIF2S1/TMTC4/AUP1/BAX/GSK3A/ZBTB17
GOBP_ESTABLISHMENT_OF_RNA_LOCALIZATION	1.775525001	9.21E-06	0.000504417	MVP/RRS1/FLOT1/ZFP36L1/SARNP/RBM8A/NXT1/AHCTF1/KHSRP/ABCE1/MAGOHB/ZFP36/UPF2/EIF5AL1/SEH1L/SIDT2/SLBP/XPOT/NUP188/RAN/EIF5A/U2AF2/CASC3/SMG7/LTV1/SRSF4/SMG6/THOC3/NUP98/XPO1/XPO5/NCBP2/SSB/POM121/SNUPN/DDX39A/NUP58/POM121B/G3BP2/FIP1L1/THOC5/SRSF9/SUPT6H/POM121C/AKAP8L/NOP9/DDX19A/DHX38/TERF2/PNPT1/HNRNPA2B1/EIF4A3/CPSF2/TGFBR2/PABPN1/NUP35/HNRNPU/RNPS1/EIF6/LSG1/NPM1/NSUN2/UPF3B/MAGOH/NDC1/POLR2…
GOBP_NEGATIVE_REGULATION_OF_IMMUNE_RESPONSE	1.673033708	0.000600713	0.010834889	HMOX1/BCL6/IL1RL1/IL4R/SLAMF8/PTPN2/IL33/TNFAIP3/IFI16/ARG2/SAMHD1/IL13RA2/VSIG4/SMAD7/CD59/ZBTB7B/HAVCR2/LOXL3/IRAK3/ZC3H12A/LYAR/NOD2/COL3A1/JAK3/NMI/LYN/TTLL12/IL20RB/GPX1/SAMSN1/MMP12/TRIM27
GOBP_MRNA_TRANSPORT	1.700607257	0.000139683	0.003984155	MVP/ZFP36L1/SARNP/RBM8A/NXT1/AHCTF1/KHSRP/MAGOHB/ZFP36/UPF2/EIF5AL1/SEH1L/SLBP/NUP188/EIF5A/U2AF2/CASC3/SMG7/SRSF4/SMG6/THOC3/NUP98/XPO1/NCBP2/POM121/DDX39A/NUP58/POM121B/G3BP2/FIP1L1/THOC5/SRSF9/SUPT6H/POM121C/AKAP8L/DDX19A/DHX38/HNRNPA2B1/EIF4A3/CPSF2/PABPN1/NUP35/RNPS1/NSUN2/UPF3B/MAGOH/NDC1/POLR2D/NUP62/SRSF1/SYMPK/HSF1/DHX9/ALKBH5/RBM15B/POLDIP3/SMG1/NUP214/ALYREF/SRSF3/ZC3H11B/NUP155/TNKS/R…
GOBP_DNA_TEMPLATED_TRANSCRIPTION_ELONGATION	1.623337342	0.000842779	0.013682508	ELL2/POLR2H/POLR2I/POLR2L/POLR2K/EAF1/POLR1C/TAF1D/LEO1/MLLT1/BRD4/SSRP1/POLR2A/WDR43/CCNK/RNF168/NCBP2/HMGN1/CDK7/THOC5/POLR1B/NELFE/SUPT6H/EZH2/HEXIM1/ELL/SUPT5H/CTR9/SETD5/HNRNPU/SUPT16H/TEFM/GTF2F1/NELFCD/POLR2D/POLR1A/TAF1B/POLR1E/TCERG1/PAF1/ALYREF/ADRM1/CDK12/ZNF326/THOC1/IWS1/POLR2J/RTF1
GOMF_GROWTH_FACTOR_RECEPTOR_BINDING	1.641328537	0.002900485	0.032910976	VEGFA/ITGA5/ESM1/ITGB3/IL6/PDGFRA/IL1R1/PLSCR1/IL1RAP/SHC1/PDGFA/PGF/IRAK4/TSLP/ERN1/MYD88/TLR5/PTEN
GOBP_ERYTHROCYTE_HOMEOSTASIS	1.632955511	0.001046973	0.015995283	VEGFA/HMOX1/BCL6/HIF1A/MAFB/PTPN2/HIPK2/ACVR1B/STAT3/ZFP36L1/LYAR/INHBA/ZFP36/JAK3/CASP3/L3MBTL3/ANKRD54/MIR222/MIR221/LYN/HCLS1/MFHAS1/EPAS1/HSPA1B/RPS17/FLVCR1/ARNT/SLC11A2/RPS6/PTBP3/ZBTB7A/AXL/KMT2E/HSPA9/HMGB2/KIT/DYRK3/BPGM/JMJD6/TMOD3
GOBP_REGULATION_OF_INTRINSIC_APOPTOTIC_SIGNALING_PATHWAY	1.682341726	0.000268517	0.006138372	SOD2/SNAI2/PLAUR/HIF1A/S100A9/YBX3/MIF/PTPN1/PTPN2/ENO1/MUC1/HYOU1/NKX3-1/PLAGL2/S100A8/MCL1/RPS3/BCL2L1/PPIF/P4HB/CREB3L1/DDIT3/CLU/NUPR1/NOC2L/AKT1/XBP1/SRC/GPX1/CXCL12/RPL11/URI1/USP47/NONO/UBB/TMEM161A/BAX/STYXL1/ARHGEF2/BID/MDM2/NOL3/CDKN2D/BCL2L11/PRKRA/PYCARD/MMP9/MIR27B/RPL26/SNAI1/BCL2L2/NCK1/BECN1/TXNDC12/MAPK8IP1/IVNS1ABP/HSPA1A/NCK2/ARMC10
GOBP_MYELOID_CELL_HOMEOSTASIS	1.662917762	0.000656434	0.011607095	VEGFA/HMOX1/IL6/BCL6/HIF1A/MAFB/PTPN2/HIPK2/ACVR1B/STAT3/ZFP36L1/SLC7A11/LYAR/INHBA/ZFP36/ADAM17/JAK3/CASP3/L3MBTL3/ANKRD54/MIR222/MIR221/LYN/HCLS1/MFHAS1/EPAS1/BAK1/HSPA1B/RPS17/FLVCR1/ARNT/SLC11A2/RPS6/PTBP3/BAX/ZBTB7A/AXL/KMT2E/BCL2L11/SLC15A4/HSPA9/HMGB2/KIT/DYRK3/BPGM/JMJD6/TMOD3
GOBP_NEGATIVE_REGULATION_OF_CELL_CYCLE_G2_M_PHASE_TRANSITION	1.590477522	0.002640638	0.031034012	CDKN1A/CHMP4C/CLSPN/NABP2/PSMA6/PSMD11/CDK1/PSMD12/NABP1/PSMB8/AURKA/PSMB3/PSMD4/PSMC4/BRCC3/PSMC5/SYF2/USP47/AURKB/PSMA4/PSMB10/PSMD5/FOXO4/PSME4/ORC1/ZNF830/PSMD8/BRSK1/PSME3/PSMA3/PLK1/PSMA1/BLM/VPS4A/PINX1/PSMC2/PSMB5/HMGA2/NAE1/CDC6/PSMD2/PSME1/PSMC1/HUS1B/PSMD14/PSMD6/GPR132/PSMB1/PSMB4/TICRR/PSMA5/CUL1/PSMB7
GOCC_CHROMOSOME_TELOMERIC_REGION	1.647073501	0.001923558	0.025448268	CHEK2/NABP2/FEN1/PPP1CA/CDK1/GAR1/ACD/NAT10/NABP1/LRIF1/SMG6/ERCC1/THOC3/DOT1L/RAD51AP1/RAD51/SP100/TOX4/SSB/APEX1/NHP2/THOC5/MEN1/WRAP53/PML/PTGES3/XRCC6/EZH2/MCM2/TEP1/TERC/ORC1/PCNA/TERF2/HNRNPA2B1/SMC6/HMBOX1/TINF2/MCM4/BLM/DHX36/PINX1/CBX3/NSMCE1/XRCC5/POT1/ORC5/EID3/PPP1CC/ALYREF/TNKS/MCM6/SMC5/THOC1/HAT1/DCLRE1B/TFIP11/CBX5
GOBP_INTRINSIC_APOPTOTIC_SIGNALING_PATHWAY_IN_RESPONSE_TO_DNA_DAMAGE	1.587356574	0.003261849	0.035961303	HMOX1/DDIT4/SNAI2/BCL2A1/CDKN1A/BCL3/MIF/HIPK2/IFI16/CHEK2/FNIP2/MUC1/TNFRSF1A/MCL1/RPS3/BCL2L1/CLU/NUPR1/AEN/RPS27L/BAK1/CXCL12/USP47/PML/TMEM161A/BAX/IKBKE/BID/E2F1/SHISA5/CDKN2D/BCL2L11
GOBP_TOLL_LIKE_RECEPTOR_SIGNALING_PATHWAY	1.667455977	0.000394401	0.008313168	TLR2/BIRC3/S100A9/IRAK2/NFKBIA/TNIP2/CTSL/TNFAIP3/FLOT1/IRAK4/S100A8/MYD88/TLR5/CTSB/FADD/HSPD1/CD40/NR1D1/HAVCR2/IRAK1/LBP/MAPKAPK3/IRAK3/BCL10/NOD2/PIK3AP1/TNIP1/TRAF3/OTUD4/NMI/TBK1/LYN/MFHAS1/CD14/BTK/TAB3/F2RL1/BIRC2/RIPK1/UBE2D3/IRF1/UBB/UBC/PELI1/ITGB2/IKBKE/CACTIN/RPS6KA3/TLR1/RIPK2/APPL1/SLC15A4/SCIMP
GOBP_DNA_DAMAGE_RESPONSE_SIGNAL_TRANSDUCTION_BY_P53_CLASS_MEDIATOR	1.583623401	0.00214399	0.027554598	SPRED3/SNAI2/SOX4/CDKN1A/NDRG1/BCL3/CDK2/MIF/HIPK2/CHEK2/MUC1/GADD45A/TNKS1BP1/SESN2/CDK1/BATF/AURKA/USP10/CNOT8/SPRED1/RPS27L/SP100/CNOT11/PML/BAX/CNOT10/E2F1/MDM2/PCNA/GTSE1/CARM1/E2F4/DYRK3/RPL26/CNOT1/SNAI1/CASP2
GOBP_REGULATION_OF_MRNA_CATABOLIC_PROCESS	1.727225132	2.39E-05	0.001124089	YBX3/SLC11A1/ZFP36L2/HSPA8/NOCT/TNFSF13/ZFP36L1/AXIN2/MYD88/ZC3H12A/KHSRP/PSMA6/PSMD11/ZFP36/PSMD12/SET/EXOSC8/PSMB8/PSMB3/AKT1/PSMD4/CNOT8/PLEKHN1/PABPC4/AGO2/EIF4G1/PSMC4/XPO1/FASTKD1/HNRNPC/APEX1/PSMC5/GIGYF2/ZC3HAV1/UBB/DIS3/UBC/FUS/PSMA4/PSMB10/HNRNPR/PSMD5/EXOSC5/SERBP1/E2F1/PSME4/PRKCD/PNPT1/PSMD8/PSME3/RC3H1/HNRNPU/TBRG4/CNOT1/PSMA3/NPM1/YTHDF3/PSMA1/DHX36/DHX34/PUM1/EXOSC2/PSMC2/HSPA1A/P…
GOBP_MITOCHONDRIAL_GENE_EXPRESSION	1.679444562	0.000158829	0.004389335	SHMT2/MPV17L2/TFB2M/MRPL52/TRIT1/MRPL57/MRPL32/ALKBH1/MRPS28/DARS2/TFAM/MRPL12/MRPL27/MRPL41/MRPL4/TRMT5/TACO1/MRPS17/MRPS5/MRPS2/MRPL30/MRPL21/RPUSD3/MRPL3/NSUN3/MRPL54/MRPL34/PNPT1/MRPS12/TRMT10C/MRPL2/MRPL28/NOA1/GADD45GIP1/MRPS10/C1QBP/TEFM/TBRG4/PRKAA1/MRPL16/MRPL15/MRPS25/MRPL36/TRNT1/MRPS15/TRMT10B/MRPL50/MRPL46/MRPL1/MRPL40/EARS2/MALSU1/SUPV3L1/MRPS18B/YARS2/MRPS18C/MRPS7/MRPL35/MRPL14/MR…
GOBP_INTERFERON_GAMMA_PRODUCTION	1.559324446	0.00494571	0.047530791	IL1R1/IL1RL1/SLC11A1/BCL3/SLC7A5/LAPTM5/IL33/FADD/HSPD1/RARA/HAVCR2/IL18R1/ZC3H12A/SASH3/PDE4D/NOD2/INHBA/FZD5/DDIT3/SIRPA/CD14/CLEC7A/F2RL1/IL20RB/CD274
GOMF_CYTOKINE_RECEPTOR_BINDING	1.72959296	3.40E-05	0.00149268	CXCL8/VEGFA/CXCL5/CCL2/ITGA5/CCL20/ITGB3/LIF/IL6/OSMR/CCL7/TRAF1/PPBP/IL1RAP/CXCL1/ENG/MIF/SHC1/TNFSF8/CLCF1/CXCL3/IL33/PGF/IRAK4/TSLP/TNFSF13/SMAD7/MYD88/TLR5/MSMP/FADD/CNIH4/C5/CSF1/ADAM17/TRAF3/FKBP1A/CASP3/SMAD3/CKLF/TRADD/IFNE/CXCL6/CXCL16/EFNA5/SPRED1/TRAF4/CCL18/CRLF1/CXCL12/RIPK1/IL6ST/IL13RA1
GOBP_CELLULAR_RESPONSE_TO_BIOTIC_STIMULUS	1.726426002	5.05E-05	0.001976002	CXCL8/CXCL5/TLR2/CCL2/SERPINE1/CD68/IL6/SBNO2/PPBP/IRAK2/ASS1/CXCL1/CEBPB/NFKBIA/HSPA5/TNIP2/TFPI/CXCL3/TNFAIP3/ICAM1/MYD88/CD40/NR1D1/RELA/PPARD/HAVCR2/IRAK1/LBP/LITAF/ZC3H12A/BCL10/NFKBIB/NOD2/FZD5/AKAP8/ZFP36/HCK/TRIB1/DDIT3/NFKB1/SIRPA/TXNIP/AKT1/CDK19/CXCL6/LYN/CD14/CLEC7A/XBP1/SRC/BTK/CD274
GOMF_TRANSLATION_REGULATOR_ACTIVITY_NUCLEIC_ACID_BINDING	1.551948192	0.005252414	0.04933461	SHMT2/EIF1AY/EIF4A1/EIF2S2/EIF2B2/ABCF1/EIF3J/EIF5/EIF1B/EIF3I/EIF5AL1/EIF2B4/DHX29/EIF3CL/EIF5A/EIF3B/AGO2/EIF4G1/RPS27L/CPEB4/ETF1/DENR/GTPBP2/TYMS/EIF2S1/EIF3D/EIF2B1/GSPT2/C1QBP/EIF3A/EIF6/EIF5B
GOBP_MITOCHONDRIAL_TRANSLATION	1.615661544	0.001300091	0.018936871	SHMT2/MPV17L2/MRPL52/MRPL57/MRPL32/ALKBH1/MRPS28/DARS2/MRPL12/MRPL27/MRPL41/MRPL4/TACO1/MRPS17/MRPS5/MRPS2/MRPL30/MRPL21/RPUSD3/MRPL3/NSUN3/MRPL54/MRPL34/MRPS12/TRMT10C/MRPL2/MRPL28/NOA1/GADD45GIP1/MRPS10/C1QBP/MRPL16/MRPL15/MRPS25/MRPL36/MRPS15/MRPL50/MRPL46/MRPL1/MRPL40/EARS2/MALSU1/MRPS18B/YARS2/MRPS18C/MRPS7/MRPL35/MRPL14/MRPS27/WARS2/MRPL39/MRPS34/MRPS21/MRPL53/MRPS33/TRUB2/MRPL9/MRPL37/MTG2…
GOBP_REGULATION_OF_CHROMOSOME_ORGANIZATION	1.767574503	4.14E-06	0.000268074	VEGFA/LIF/BCL6/MYC/NEK6/MUC1/PTTG1/MAD2L2/AXIN2/ZBTB7B/NABP2/FEN1/ZWINT/CCT2/AKAP8/DKC1/GNL3/ACD/NAT10/SIN3A/BRD4/AUTS2/TCP1/FBXO5/RNF4/SMG6/ERCC1/CCT4/SRC/CDK5RAP2/HNRNPC/PRKD1/CDC26/DLGAP5/PAXBP1/CCT5/TTK/GNL3L/PML/AURKB/NELFE/BUB1B/ESPL1/AKAP8L/PKIB/MCM2/BUB3/TERF2/KMT2E/HNRNPA2B1/CTR9/SMARCB1/CDT1/HMBOX1/TINF2/HNRNPU/HDAC8/MAD2L1/CCT8/BECN1/MCPH1/PIH1D1/PLK1/DHX36/WAPL/PINX1/XRCC5/ZW10/POT1/R…
GOBP_REGULATION_OF_PRODUCTION_OF_MOLECULAR_MEDIATOR_OF_IMMUNE_RESPONSE	1.586499163	0.005273762	0.049460411	HMOX1/IL6/BCL6/IL1R1/SLC7A5/LAPTM5/IL4R/CLCF1/IL33/DDX21/MAD2L2/TNFSF13/IL13RA2/SMAD7/CD40/IL18R1/IRAK3/BCL10/SASH3/NOD2/FZD5/JAK3/TFRC/GPI/MAVS/STX4/CLEC7A/XBP1/BTK/F2RL1
GOBP_RIBONUCLEOPROTEIN_COMPLEX_BIOGENESIS	1.862632018	9.90E-10	2.93E-07	RPF2/NOP16/GLUL/MRTO4/RRS1/MPV17L2/RPP40/DDX21/SNRPD1/PRMT5/NOP14/EIF2S2/GTPBP4/WDR12/PTEN/AATF/RRP12/NOLC1/TEX10/SNRPF/FAM207A/TFB2M/XRN2/DDX23/NUFIP1/RPF1/SRSF12/PA2G4/NOB1/LYAR/EIF3J/DHX37/ABCE1/NIFK/TSR1/DKC1/RPS2/EIF5/EIF3I/SRFBP1/WDR74/GAR1/NAT10/DHX29/SNRPC/UTP3/EIF3CL/STRAP/RNVU1-1/HEATR1/RMRP/RPLP0/RAN/PDCD11/EXOSC8/SHQ1/NOC2L/DCAF13/RRP1B/KRI1/NOP10/SNRPD2/BYSL/MAK16/EIF3B/RRP9/NOL10/ER…
GOBP_PYRUVATE_METABOLIC_PROCESS	1.605459997	0.001351577	0.019353934	DDIT4/HK2/HIF1A/PGK1/LDHA/GCKR/TPI1/GAPDH/PDK4/ENO1/PKM/ALDOC/HK3/PDK1/VDAC1/PFKP/SEH1L/ME2/GPI/NUP188/NUPR1/ENO2/PGM1/PFKFB4/NUP98/SLC16A1/PGAM1/TIGAR/ARNT/PCK2/POM121/NUP58/PDP2/POM121C/ZBTB7A/SDS/PGM2L1/NUP35/BPGM/SLC2A6/EIF6/PRKAA1/PGAM4/HDAC4/PFKL/GALK1/SLC16A3/NDC1
GOBP_NUCLEOSIDE_DIPHOSPHATE_METABOLIC_PROCESS	1.614544846	0.000574862	0.010650455	DDIT4/HK2/HIF1A/PGK1/LDHA/GCKR/TPI1/GAPDH/ENO1/NME1/TJP2/PKM/ALDOC/HK3/NUDT5/PFKP/AK1/SEH1L/GPI/NUP188/NUPR1/ENTPD7/ENO2/AK4/AK2/PGM1/PFKFB4/NUP98/NME2/PGAM1/TIGAR/ARNT/POM121/NUP58
GOBP_RNA_CATABOLIC_PROCESS	1.8122088	2.06E-08	3.77E-06	RPS4Y1/YBX3/SLC11A1/RNASE2/ZFP36L2/HSPA8/MRTO4/NOCT/TNKS1BP1/ERN1/RBM7/TNFSF13/ZFP36L1/RPS3/AXIN2/MYD88/RBM8A/FEN1/XRN2/POP1/ZC3H12A/RPL28/KHSRP/PSMA6/PSMD11/MAGOHB/DKC1/ZFP36/RPS2/UPF2/RPL12/PSMD12/PATL1/SIDT2/RPLP0/SET/EXOSC8/PSMB8/SLIRP/PSMB3/AKT1/PSMD4/RPL39/CASC3/ZPR1/CNOT8/SMG9/SMG7/PLEKHN1/SMG6/PABPC4/AGO2/EIF4G1/PSMC4/RPS10/RPL23/HSPA1B/ETF1/XPO1/FASTKD1/RPS17/NCBP2/HNRNPC/NT5C3B/RPL11/RP…
GOCC_ENDOPLASMIC_RETICULUM_PROTEIN_CONTAINING_COMPLEX	1.556072703	0.003781283	0.039649273	SDF2L1/HSPA5/HYOU1/ERN1/ELOVL6/MAP3K5/SEC61G/SRPRB/ORMDL2/P4HB/TMEM258/PDIA6/FKBP1A/DERL2/PIGH/SEC61A1/EMC2/TAPBP/SEC63/GANAB/PIGY/AUP1/PIGA/DAD1/HM13/DERL3/UBXN7/SSR4/SEL1L/KRTCAP2/OST4/SPCS2/MMGT1/UBXN1/EMC6/EMC9/PIGM/ZW10/RPN2/OSTC/PDIA3/TAP1/PIGS/CALR/SRP9/EMC1/DDOST/RPN1/DPM2
GOBP_ORGANIC_ACID_TRANSMEMBRANE_TRANSPORT	1.562182457	0.00352328	0.037996082	SLC38A5/SLC2A1/RGS2/SLC1A3/SLC6A6/SLC7A5/PDPN/MID1IP1/SLC6A9/SLC43A2/SLC3A2/AQP9/LRRC8A/SLC7A11/SLC38A1/SLC22A4/SLC1A5/SLC16A10/SLC7A1/SLC7A7/SLC38A6/SLC38A2/SLC7A8/AKT1/PRAF2/SLC5A6
GOBP_RESPONSE_TO_INTERLEUKIN_1	1.655778434	0.000147338	0.004164302	CXCL8/CCL2/CCL20/IL6/HIF1A/IL1R1/CCL7/IL1RAP/IRAK2/CEBPB/NFKBIA/TNIP2/HAS2/TFPI/NKX3-1/IRAK4/IL1R2/ICAM1/MYD88/CD40/NR1D1/RELA/IRAK1/IRAK3/ZC3H12A/NOD2/IL1RL2/MAPK13/PSMA6/PSMD11/PSMD12/OTUD4/NFKB1/MAP3K8/SIRPA/PSMB8/USP10/PSMB3/PSMD4/TNFRSF11A/AKAP12/GBP2/PSMC4/SRC/TAB3/CCL18/MTHFR/RORA/EGR1/HYAL3/MIR27A/PSMC5/UBB/UBC/PSMA4/PSMB10/PELI1/PSMD5/IL1RN/CACTIN/PSME4/RIPK2/CD38/PSMD8/PRKCI/UBE2V1/PSME…
GOBP_POSITIVE_REGULATION_OF_CELLULAR_AMIDE_METABOLIC_PROCESS	1.590308312	0.001444151	0.020454969	IL6/SOX4/ITGA2/YBX3/BCL3/PKM/LARP6/MPV17L2/IFNGR1/TNFRSF1A/RELA/SMPD2/PRR16/NOD2/EIF5AL1/CASP3/NAT10/DHX29/CLU/EIF5A/KRT17/AGO2/EIF4G1/RPS27L/UHMK1/PPP1R15A/LARP4/EIF3D/PLXNB2/RPUSD3/GSK3A/PRKCD/TRMT10C/EIF4A3/CDC123/CNBP/C1QBP/EIF6/RPL26/NSMAF/NCK1/NPM1/YTHDF3/UPF3B/DHX36/PTAFR/POLR2D/NCK2/ZCCHC4/DHX9/FXR2/POLDIP3/EIF4G2/PICALM/DNAJC3/HNRNPD
GOBP_NEGATIVE_REGULATION_OF_CELL_ACTIVATION	1.629426653	0.000280162	0.00635784	THBD/HMOX1/C1QTNF1/BCL6/UBASH3B/PDGFRA/CEBPB/LAPTM5/IL4R/PDGFA/EMILIN1/PTPN2/TNFAIP3/ARG2/LDLR/IL13RA2/SDC4/VSIG4/SMAD7/ZBTB7B/FGR/TYROBP/NR1D1/HAVCR2/LOXL3/ZC3H12A/TNFAIP8L2/INHBA/JAK3/CASP3/CBLB/SERPINE2/LRRC32/MILR1/LYN/MIR125A/CBFB/BTK/IL20RB/CD274/SAMSN1/GLMN/DLG5/MIR27A/IRF1
GOBP_SIGNAL_TRANSDUCTION_IN_RESPONSE_TO_DNA_DAMAGE	1.55142054	0.005187967	0.049174972	SPRED3/SNAI2/SOX4/CDKN1A/NDRG1/BCL3/CDK2/MIF/HIPK2/CHEK2/MUC1/GADD45A/TNKS1BP1/MAD2L2/SESN2/CDK1/BATF/AURKA/USP10/CNOT8/SPRED1/RPS27L/SP100/BRCC3/CNOT11/PML/BAX/CNOT10/BID/E2F1/MDM2/PCNA/GTSE1/CARM1/E2F4/DYRK3/RPL26/CNOT1/SNAI1/CASP2/PRPF19/PLK1
GOBP_REGULATION_OF_MRNA_METABOLIC_PROCESS	1.735382034	2.23E-06	0.000170833	YBX3/SLC11A1/ZFP36L2/HSPA8/NOCT/RBM7/TNFSF13/ZFP36L1/AXIN2/MYD88/NCL/RBM8A/DAZAP1/LEO1/KHDRBS3/SRSF12/ZC3H12A/WTAP/KHSRP/PSMA6/PSMD11/ZFP36/PSMD12/RBMXL1/SET/EXOSC8/PSMB8/PSMB3/AKT1/PSMD4/PRDX6/U2AF2/CNOT8/PLEKHN1/SRSF4/PABPC4/AGO2/EIF4G1/PSMC4/CWC22/NUP98/XPO1/FASTKD1/RBM42/SRPK1/NCBP2/HNRNPC/APEX1/PSMC5/GIGYF2/NSRP1/ZC3HAV1/PAPOLA/PTBP1/UBB/DIS3/UBC/SRSF9/NELFE/FUS/PSMA4/SUPT6H/PSMB10/HNRNPR/PS…
GOBP_TRANSLATIONAL_INITIATION	1.621893772	0.000257689	0.005912582	RPS4Y1/EIF4EBP1/EIF1AY/EIF4A1/RPS3/EIF2S2/EIF2B2/EIF3J/RPL28/ABCE1/PPP1CA/RPS2/EIF5/EIF1B/EIF3I/EIF2B4/RPL12/DHX29/EIF3CL/RPLP0/KLHL25/RPL39/ALKBH1/EIF3B/ATF4/AGO2/EIF4G1/RPS10/RPL23/UHMK1/DENR/RPS17/PPP1R15A/NCBP2/RPL11/RPS18/DHX33/RPL36A/RPL13A/RPS20/RPSA/EIF2S1/RPS6/EIF3D/RPS25/EIF2B1/EIF4EBP3/RPL35A/RPS26/RPL35/RPL18A/CDC123/EIF3A/EIF6/RPL26/EIF5B/NCK1/NPM1/MTFMT/YTHDF3/POLR2D/RPL24/UBA52/NCK…
GOMF_CATALYTIC_ACTIVITY_ACTING_ON_RNA	1.734604743	9.31E-07	8.51E-05	DDX3Y/RNASE2/METTL1/POLR2H/NOCT/EIF4A1/POLR2I/SAMHD1/RPP40/POLR2L/DDX21/ERN1/POLR2K/POLR1C/REXO2/FEN1/ENDOU/WDR4/TFB2M/XRN2/DDX23/POP1/ZC3H12A/NOB1/DHX37/DUS3L/PTRH2/POLR3A/DHX29/TRIT1/RMRP/ALKBH1/TRMT6/CNOT8/MARS2/ERI1/TOE1/SMG6/POLR3C/AGO2/POLR2A/DARS2/DHX32/TRPT1/RPP25/ISG20L2/MRM1/FBL/APEX1/DHX33/TRMT5/DDX39A/PPP1R8/NOP2/TYW1B/POLR3D/MEPCE/POLR1B/DIS3/THUMPD3/DHX40/DDX28/ELAC1/ISG20/DDX27/EXO…
GOBP_REGULATION_OF_RESPONSE_TO_CYTOKINE_STIMULUS	1.58688405	0.000899916	0.014347893	TLR2/IL6/BIRC3/HIF1A/IL1R1/TRAF1/MIR125B1/CASP4/IRAK2/LAPTM5/PTPN1/PTPN2/TNFAIP3/SAMHD1/RFFL/IL1R2/TSLP/SOCS3/IFNGR1/TNFRSF1A/FADD/IRAK1/RNF113A/IRAK3/SUMO1/SPHK1/ABCE1/CSF1/ADAM17/OTUD4/IFNAR2/TRADD/TBK1/MAVS/MIR125A/CBFB/F2RL1/TTLL12/HSPA1B/HSP90AB1/BIRC2/RIPK1/MMP12/MIR26A1
GOMF_CYTOKINE_ACTIVITY	1.570522533	0.00068741	0.011939435	CXCL8/VEGFA/CXCL5/SPP1/NAMPT/CCL2/CCL20/LIF/IL6/BMP2/TIMP1/CCL7/PPBP/CXCL1/MIF/GDF15/TNFSF8/CLCF1/CXCL3/IL33/TSLP/TNFSF13/BMP1/MSMP/NDP/GDF11/C5/INHBA/CSF1/CKLF/GPI/GDF6/IFNE/CXCL6/CXCL16
GOBP_RESPONSE_TO_OXYGEN_LEVELS	1.721437741	1.48E-06	0.000121376	ANGPTL4/VEGFA/HMOX1/DDIT4/ADM/SOD2/TLR2/HILPDA/CA9/HK2/EGLN3/SLC2A1/ERO1A/PLOD2/BMP2/EIF4EBP1/HIF1A/MMP14/MYC/ITGA2/CDKN1A/NDRG1/PGK1/LDHA/PDPN/AGTRAP/SLC9A1/ENO1/LOXL2/HIPK2/PKM/PGF/HYOU1/NKX3-1/ZFP36L1/KCNK3/PTGS2/ICAM1/PTEN/BNIP3/PPARD/ITPR1/IRAK1/PDK1/P4HB/MALAT1/PSMA6/PSMD11/ADAM17/CASP3/PSMD12/SMAD3/PHB2/PSMB8/AK4/PSMB3/LONP1/AKT1/PSMD4/VHL/FAM162A/PLEKHN1/PLOD1/ATF4/PSMC4/BNIP3L/SRC/EPAS1/…
GOBP_RECEPTOR_SIGNALING_PATHWAY_VIA_STAT	1.507065134	0.004049532	0.041346452	CCL2/LIF/IL6/MIR125B1/BCL3/CYP1B1/CLCF1/PTPN2/STAT3/GADD45A/TSLP/SOCS3/TNFRSF1A/CD40/AGT/HGS/JAK3/IFNAR2/NMI/IFNE/VHL/MIR221/LYN/MIR125A/HCLS1/DOT1L/CRLF1/IL6ST/IL10RB/PARP9/HDAC2
GOBP_RESPONSE_TO_IONIZING_RADIATION	1.505148506	0.004128161	0.041738058	THBD/MYC/CCL7/CDKN1A/HSPA5/IFI16/CHEK2/GADD45A/TNKS1BP1/KRT14/ICAM1/NABP2/ECT2/CASP3/NABP1/AEN/NHEJ1/DCLRE1C/RRM1/ERCC1/IKBIP/XRCC4/BAK1/GPX1/RNF168/RAD51AP1/RAD51/EGR1/RFWD3/TIGAR/BRCC3/MEN1/PML/XRCC6/BAX/CLOCK/MDM2
GOBP_CELLULAR_RESPONSE_TO_OXYGEN_LEVELS	1.607263459	0.000272829	0.006214107	VEGFA/HMOX1/HILPDA/CA9/EGLN3/ERO1A/EIF4EBP1/HIF1A/MYC/NDRG1/PGK1/SLC9A1/ENO1/HIPK2/HYOU1/NKX3-1/ZFP36L1/KCNK3/PTGS2/ICAM1/PTEN/BNIP3/PPARD/IRAK1/PDK1/P4HB/MALAT1/PSMA6/PSMD11/PSMD12/PHB2/PSMB8/AK4/PSMB3/AKT1/PSMD4/VHL/FAM162A/ATF4/PSMC4/BNIP3L/SRC/EPAS1/CPEB4/SIRT4/RORA/FAS/EGR1/TIGAR/ARNT/FOXO1/TBL2/PSMC5/ADAM8/RBPJ/UBB/UBC/AQP1/CACNB3/PSMA4/PSMB10/PSMD5/E2F1/PSME4/TERC/MDM2/NOL3/PSMD8
GOBP_NUCLEAR_TRANSCRIBED_MRNA_CATABOLIC_PROCESS	1.604464148	0.000252992	0.005882633	RPS4Y1/ZFP36L2/MRTO4/NOCT/TNKS1BP1/ZFP36L1/RPS3/RBM8A/XRN2/ZC3H12A/RPL28/MAGOHB/ZFP36/RPS2/UPF2/RPL12/PATL1/RPLP0/EXOSC8/RPL39/CASC3/CNOT8/SMG9/SMG7/SMG6/AGO2/EIF4G1/RPS10/RPL23/ETF1/RPS17/NCBP2/NT5C3B/RPL11/RPS18/SSB/RPL36A/LSM7/RPL13A/RPS20/RPSA/RPS6/CNOT11/DIS3/LSM4/RPS25/EXOSC5/CNOT10/EIF4A3/GSPT2/LSM2/RPL35A/SMG8/RPS26/RC3H1/RPL35/RPL18A/LSM6/SKIV2L/RNPS1/RPL26/CNOT1/UPF3B/MAGOH/DHX36/DHX34/…
GOBP_NUCLEOBASE_CONTAINING_COMPOUND_TRANSPORT	1.635342023	7.26E-05	0.002564524	MVP/RRS1/FLOT1/ZFP36L1/SARNP/RBM8A/NXT1/AHCTF1/KHSRP/ABCE1/MAGOHB/ZFP36/UPF2/EIF5AL1/SEH1L/SIDT2/SLBP/XPOT/NUP188/RAN/SLC35B1/EIF5A/U2AF2/CASC3/ABCC4/SMG7/LTV1/SRSF4/SMG6/THOC3/SLC25A5/NUP98/XPO1/RIPK1/XPO5/NCBP2/SSB/POM121/SNUPN/DDX39A/NUP58/POM121B/G3BP2/FIP1L1/THOC5/SRSF9/SUPT6H/SLC17A9/POM121C/AKAP8L/NOP9/DDX19A/DHX38/TERF2/PNPT1/HNRNPA2B1/EIF4A3/CPSF2/TGFBR2/PABPN1/SLC25A17/SLC35A2/NUP35/HNR…
GOBP_PATTERN_RECOGNITION_RECEPTOR_SIGNALING_PATHWAY	1.570668169	0.000507363	0.010015183	TLR2/BIRC3/S100A9/IRAK2/NFKBIA/TNIP2/CTSL/TNFAIP3/FLOT1/IRAK4/TIFA/S100A8/MYD88/TLR5/CTSB/FADD/HSPD1/CD40/NR1D1/RELA/HAVCR2/IRAK1/LBP/MAPKAPK3/IRAK3/BCL10/NOD2/PIK3AP1/TNIP1/TRAF3/OTUD4/NMI/PHB2/TBK1/PHB/LYN/MFHAS1/CD14/BTK/TAB3/F2RL1/HSPA1B/BIRC2/RIPK1/UBE2D3/IRF1/CLEC4E/CLPB/UBB/UBC/PELI1/ITGB2/IKBKE/CACTIN/RPS6KA3/TLR1/RIPK2/APPL1/SLC15A4/SCIMP/UBE2V1/ARRB2/UBE2D1/ZCCHC3/C1QBP
GOBP_POSITIVE_REGULATION_OF_DNA_BINDING_TRANSCRIPTION_FACTOR_ACTIVITY	1.619797199	0.000103276	0.003280502	VEGFA/TLR2/FOSL1/IL6/S100A9/TRAF1/IL1RAP/IRAK2/LRP8/HIPK2/FLOT2/STAT3/FLOT1/NKX3-1/RIPK4/S100A8/RPS3/BUD31/ICAM1/MYD88/PTEN/CD40/RELA/IRAK1/NFKB2/AGT/IL18R1/SAV1/PPRC1/MAP3K13/IRAK3/BCL10/NDP/NOD2/NLRC4/SPHK1/PSMA6/CIB1/CRTC2/SMAD3/TFRC/DDIT3/NFKB1/PHB2/CLU/TRADD/DDRGK1/TRIM8/S100A12/AKT1/MAVS/TNFRSF11A/HCLS1/BTK/TAB3/SMARCA4/HSPA1B/ARID5B/WNT2/RIPK1/TRIM27/PRKD1/DHX33/STK3/ADAM8
GOMF_STRUCTURAL_CONSTITUENT_OF_RIBOSOME	1.520030534	0.00190297	0.025383857	RPS4Y1/RPL22L1/RPS3/LINC01004/MRPL52/RPL28/RPS2/RPL12/RPLP0/MRPL57/MRPL32/RPL39/RPS27L/RPS10/RPL23/MRPL12/RPS17/MRPL27/MRPL41/MRPL4/RPL11/RPS18/RPL36A/RPL13A/MRPS17/MRPS5/MRPS2/RPS20/RPSA/RPS6/MRPL30/MRPL21/RPS25/MRPL3/MRPL54/MRPL34/MRPS12/MRPL2/MRPL28/RPL35A/RPL7L1/RPS26/RPL35/RPL18A/RPLP0P6/RPL26/MRPL16/MRPL15/MRPS25/MRPL36/RPL24/MRPS15/UBA52/RPS11/MRPL46/MRPL1/RPS12/MRPS18B/MRPS18C/MRPS7/MRPL3…
GOBP_RESPONSE_TO_TOPOLOGICALLY_INCORRECT_PROTEIN	1.559604238	0.000675252	0.011794156	CXCL8/CCL2/ERO1A/HSPA6/SDF2L1/SHC1/HSPA5/DNAJB9/PTPN1/PTPN2/HSPA8/HYOU1/TSPYL2/ERN1/MANF/HDGF/BAG3/DNAJB11/HSPD1/SRPRB/ASNS/PDIA6/CREB3L1/EDEM2/DDIT3/DAXX/CLU/DDRGK1/ACADVL/DERL2/FICD/HSPA13/ATF4/CANX/XBP1/BAK1/HSPA1B/HSP90AB1/PPP1R15A/SERPINH1/CTDSP2/TBL2/DCTN1/FBXO6/EIF2S1/TMTC4/AUP1/HSPE1/BAX/GSK3A/ZBTB17/TOR1B
GOMF_HELICASE_ACTIVITY	1.505691945	0.004135749	0.041746892	DDX3Y/RFC2/EIF4A1/DDX21/DDX23/DHX37/CHD3/DHX29/SLFN11/CHD8/CHD4/DHX32/SMARCA4/CHD1/RAD51/HELLS/DHX33/DDX39A/DHX40/DDX28/XRCC6/DDX27/DDX49/MCM2/DDX20/DHX16/RFC4/DDX19A/DHX38/EIF4A3/RAD54L2/SMC6/SKIV2L/MCM4/BLM/DDX55/DHX36/DDX56/HELB/DHX34/XRCC5/RUVBL1/DICER1/DHX9/EIF4A2/DDX50/EP400/SUPV3L1/DDX41/POLQ/HELZ2/MCM6/DDX31/SMARCAD1/G3BP1/DDX47
GOBP_NUCLEAR_EXPORT	1.560010941	0.000860029	0.013926204	TXN/RRS1/SARNP/BAG3/RBM8A/NXT1/ABCE1/MAGOHB/UPF2/SEH1L/SLBP/XPOT/NUP188/RAN/EIF5A/U2AF2/CASC3/SMG7/LTV1/SRSF4/SMG6/THOC3/NUP98/XPO1/UHMK1/STRADA/SP100/XPO5/NCBP2/RAPGEF3/SSB/POM121/DDX39A/NUP58/POM121B/FIP1L1/THOC5/SRSF9/SUPT6H/POM121C/AKAP8L/NOP9/DDX19A/GTSE1/DHX38/TGFB1/HNRNPA2B1/EIF4A3/CPSF2/HSPA9/PABPN1/YWHAE/NUP35/DESI1/RNPS1/EIF6/CSE1L/LSG1/NPM1/NSUN2/UPF3B/LZTS2/MAGOH/NDC1/TCF7L2/RITA1/POL…
GOBP_REGULATION_OF_SIGNAL_TRANSDUCTION_BY_P53_CLASS_MEDIATOR	1.52228868	0.002392829	0.029462598	SPRED3/SNAI2/CDK2/RFC2/MIF/RPF2/HIPK2/RRS1/CHEK2/MUC1/RFFL/PRMT5/TAF11/TAF5/TAF13/CHD3/NOC2L/AURKA/AKT1/SSRP1/CHD4/SPRED1/TAF3/RPL23/RPL11/NOP2/HDAC2/UBB/PML/AURKB/PRKAB2/HEXIM1/TAF6/RFC4/MDM2/EXO1/PAK1IP1/DYRK3/SUPT16H/RPL26/SNAI1/PRKAA1/CSNK2A1/BLM/RPA3/CSNK2B/TAF7/MTA2/ARMC10/TAF15/PPP1R13L/TAF2/TAF4/KAT6A
GOBP_REGULATION_OF_INNATE_IMMUNE_RESPONSE	1.618533487	9.06E-05	0.003079638	BIRC3/RELB/PLSCR1/LRP8/SLAMF8/PTPN1/PTPN2/TNFAIP3/IFI16/MUC1/SAMHD1/SOCS3/IFNGR1/VSIG4/FGR/TYROBP/FADD/RELA/HAVCR2/LBP/IRAK3/BCL10/LYAR/PQBP1/NOD2/NLRC4/SUMO1/ABCE1/PSMA6/PSMD11/FPR2/HCK/PSMD12/SIN3A/NFKB1/IFNAR2/NMI/PSMB8/TBK1/PSMB3/FCER1G/PSMD4/MAVS/LYN/POLR3C/PSMC4/SRC/TAB3/TTLL12/HSP90AB1/BIRC2/PVR/MMP12/IRF1/CD1D/PSMC5/ADAM8/CLEC4E/PARP9/POLR3D/NONO/IFNGR2/PSMA4/SERPING1/PSMB10/XRCC6/PSMD5/H…
GOBP_REGULATION_OF_ADAPTIVE_IMMUNE_RESPONSE	1.491251696	0.003244116	0.035829331	IL6/BCL6/IL1R1/IL1RL1/SLC11A1/IL4R/NFKBIZ/CLCF1/IL33/TNFAIP3/MAD2L2/TNFSF13/SMAD7/ZBTB7B/FADD/HSPD1/CD40/HAVCR2/IL18R1/LOXL3/ZC3H12A/SASH3/NOD2/FZD5/JAK3/TFRC/BTK/IL20RB/CD274/SAMSN1/PVR/TRIM27/IL6ST/IRF1/CD1D
GOCC_TRANSFERASE_COMPLEX_TRANSFERRING_PHOSPHORUS_CONTAINING_GROUPS	1.586704401	0.000434024	0.008965986	CDKN1A/CDK2/POLR2H/PKM/PHKG1/ACVR1B/POLR2I/POLE3/POLR2L/ERN1/MAD2L2/POLR2K/SOCS3/TAF11/POLR1C/CCNG2/CKS2/MAP3K5/PHKA1/TAF5/LEO1/GTF2E2/PIK3R5/TAF13/POLE4/SESN2/PFKP/CKS1B/POLR3A/CDK1/PRPS2/POLD2/RMRP/POLE2/POLD3/POLR3C/POLR2A/TAF3/CCNK/POLD4/GTF2B/CCNE1/PRPS1/POLG2/CDK7/POLR3D/ACVR2B/REV3L/POLR1B/ATG14/PRKAB2/CCNE2/POLR1D/TAF6/CISH/CCNJ/ZBTB7A/TERC/PCNA/CDKN2D/TAF8/CTR9/POLR3E/POLR3B/PYCARD/SETD5…
GOBP_MULTI_MULTICELLULAR_ORGANISM_PROCESS	1.493576384	0.003606018	0.038592461	VEGFA/THBD/SPP1/ADM/ITGA5/FOSL1/LIF/SLC2A1/TIMP1/ITGA2/RGS2/IGFBP5/VMP1/MAFF/APOL2/ACVR1B/B4GALT1/VDR/DAZAP1/PAPPA/PPARD/HAVCR2/ENDOU/EPOR/TEAD3/SERPINE2/SLC38A2/PPAT
GOBP_MOVEMENT_IN_HOST_ENVIRONMENT	1.482555503	0.003837685	0.039971065	CXCL8/PTX3/ITGA5/ITGB3/CLEC5A/IFITM3/ITGA2/ANPEP/PLSCR1/IFITM2/CTSL/LDLR/CHMP4C/ICAM1/SLC1A5/P4HB/XPR1/CDK1/TFRC/TRIM8/PPID/PHB/NRP1/NPC1/SRC/VPS37B/CHMP4B/HSPA1B/PVR/TRIM27/HYAL3
GOBP_LYMPHOCYTE_ACTIVATION_INVOLVED_IN_IMMUNE_RESPONSE	1.487867996	0.003328553	0.036502539	IL6/BCL6/RELB/SLC11A1/BCL3/ST3GAL1/IL4R/NFKBIZ/CLCF1/STAT3/MAD2L2/TNFSF13/ICAM1/SMAD7/ZBTB7B/RAB27A/HSPD1/RARA/CD40/HAVCR2/IL18R1/LOXL3/ZC3H12A/JAK3/TFRC/BATF/ENTPD7/FCER1G/IFNE/ERCC1/XBP1/F2RL1/RNF168/RORA
GOBP_DNA_REPLICATION	1.594262514	8.26E-05	0.00284372	BCL6/CDK2/RFC2/CDC7/RRM2/BAZ1A/CHEK2/POLE3/SAMHD1/TOP1MT/TSPYL2/S100A11/DDX21/CLSPN/GTPBP4/RBMS1/NFIC/FEN1/HMGA1/DDX23/POLE4/TIMELESS/FAM111B/BRPF3/STOML2/RFC1/CDK1/SIN3A/POLD2/POLE2/SET/RRM2B/SLFN11/SSRP1/ZPR1/FBXO5/POLD3/RRM1/GMNN/CDC42/GINS1/POLD4/DBF4/DNAJC2/RAD51/CHAF1B/CCNE1/RFWD3/GINS4/POLG2/GRWD1/CACYBP/CDC45/NASP/REV3L/USP37/TTF1/NAP1L1/CCNE2/MCM10/NOC3L/MCMBP/MCM2/RFC4/ORC1/PCNA/TERF2/Z…
GOBP_NUCLEIC_ACID_PHOSPHODIESTER_BOND_HYDROLYSIS	1.596516517	8.50E-05	0.002903902	IL6/CSTF2T/PLSCR1/RFC2/RNASE2/NOCT/RRS1/POLR2I/SAMHD1/RPP40/ERN1/NOP14/REXO2/ENPP2/FEN1/ENDOU/XRN2/POP1/ZC3H12A/NOB1/TSR1/ZFP36/RFC1/CASP3/POLD2/RMRP/EXOSC8/AEN/KRI1/DCLRE1C/CNOT8/ERI1/POLD3/TOE1/SMG6/ERCC1/AGO2/UTP20/POLD4/RPP25/ISG20L2/NCBP2/TATDN3/APEX1/NHP2/PPP1R8/DFFA/FIP1L1/ENDOD1/RRP36/TBL3/REV3L/UBB/DIS3/UBC/APEX2/ELAC1/ISG20/BAX/EXOSC5/NOP9/RFC4/PCNA/ABT1/TDP1/PNPT1/RPP21/TDP2/SND1/CPSF2…
GOBP_RESPONSE_TO_TOXIC_SUBSTANCE	1.518917398	0.004170315	0.041891796	MT1X/MT2A/SOD2/TLR2/MT1M/MT1G/MT1E/ADH4/MT1A/MT1F/S100A9/CDKN1A/CYP1B1/ASS1/TXN/ALOX5AP/PIM1/KDM6B/PTGES/PTGS1/SLC7A11/PTGS2/GCH1/GSTO1/ASNS/SESN2/SLC7A8/NUPR1/PRDX6/LYN/ATF4/MT1DP/BAK1/GPX1/RAD51/NQO1/PRDX5/PRDX4
GOBP_SIGNAL_TRANSDUCTION_BY_P53_CLASS_MEDIATOR	1.568691542	0.000529633	0.01031746	DDIT4/SPRED3/SNAI2/SOX4/CDKN1A/NDRG1/BCL3/CDK2/RFC2/MIF/RPF2/HIPK2/RRS1/IFI16/CHEK2/MUC1/GADD45A/RFFL/TNKS1BP1/PRMT5/TAF11/TAF5/TAF13/SESN2/CDK1/CHD3/BATF/NUPR1/NOC2L/AURKA/USP10/AEN/AKT1/SSRP1/CNOT8/CHD4/SPRED1/RPS27L/TAF3/RPL23/SP100/RPL11/NOP2/HDAC2/CNOT11/UBB/PML/AURKB/PRKAB2/MYBBP1A/BAX/HEXIM1/TAF6/CNOT10/E2F1/RFC4/SHISA5/MDM2/PCNA/GTSE1/CARM1/PYCARD/E2F4/EXO1/PAK1IP1/DYRK3/SUPT16H/RPL26/CNO…
GOBP_REGULATION_OF_CELL_CYCLE_G2_M_PHASE_TRANSITION	1.515174429	0.001505052	0.020936054	CDKN1A/CDK2/CDC7/CHMP4C/CLSPN/NABP2/TUBA4A/PSMA6/PSMD11/RCC2/HAUS6/CDK1/PSMD12/SIN3A/NABP1/BRD4/PSMB8/AURKA/PSMB3/PSMD4/CSNK1E/FBXO5/ODF2/CEP250/PSMC4/CDK5RAP2/BRCC3/PSMC5/KIF14/SYF2/USP47/DCTN1/HMMR/AURKB/CEP135/PSMA4/PSMB10/PSMD5/FOXO4/PSME4/ORC1/GTSE1/ZNF830/PSMD8/CNTRL/BRSK1/PSME3/YWHAE/DYRK3/ATAD5/PSMA3/NPM1/PLK1/PSMA1/BLM/VPS4A/HAUS2/PINX1/PSMC2/PSMB5/SSNA1/CEP57/HMGA2/PBX1/NAE1/CDC6/CEP63/…
GOBP_RESPONSE_TO_MOLECULE_OF_BACTERIAL_ORIGIN	1.584860292	9.57E-05	0.003181094	CXCL8/CXCL5/THBD/ADM/SOD2/TLR2/CCL2/SERPINE1/CD68/IL6/SBNO2/S100A9/PPBP/SLC11A1/GGT5/IRAK2/ASS1/CXCL1/CEBPB/NFKBIA/TNIP2/TFPI/C5AR1/CXCL3/NOCT/TNFAIP3/PTGES/S100A8/ICAM1/MYD88/GCH1/PTGIR/CD40/NR1D1/RELA/PPARD/HAVCR2/IRAK1/LBP/NFKB2/LITAF/MAPKAPK3/IRAK3/ZC3H12A/BCL10/NFKBIB/NOD2/FZD5/AKAP8/ZFP36/ADAM17/HCK/TRIB1/CASP3/NFKB1/SIRPA/AKT1/CDK19/CXCL6/LYN/TNFRSF11A/AKAP12
GOBP_VIRAL_GENE_EXPRESSION	1.490748292	0.002437695	0.029662595	RPS4Y1/IFITM3/POLR2H/POLR2I/POLR2L/POLR2K/TAF11/RPS3/RPL28/ZFP36/RPS2/SEH1L/RPL12/RPLP0/NUP188/TRIM8/RRP1B/RPL39/UBP1/EIF3B/POLR2A/SMARCA4/RPS10/RPL23/CHD1/NUP98/DENR/RPS17/GTF2B/TRIM27/RPL11/RPS18/SSB/POM121/FURIN/RPL36A/RPL13A/NUP58/PTBP1/RPS20/RPSA/RPS6/EIF3D/NELFE/RPS25/HEXIM1/POM121C/SUPT5H/SMARCB1/RPL35A/TRIM21/RPS26/RPL35/TRIM62/NUP35/RPL18A/EIF3A/RPL26/MON1B/GTF2F1/NDC1/NELFCD/POLR2D/RPL2…
GOBP_REGULATION_OF_PROTEIN_MODIFICATION_BY_SMALL_PROTEIN_CONJUGATION_OR_REMOVAL	1.50975353	0.002699803	0.031496016	SOX4/BIRC3/HIF1A/ARRDC3/LAPTM5/HSPA5/TNFAIP3/MAD2L2/SPRY2/RPS3/SMAD7/GTPBP4/PTEN/RELA/ZMIZ1/ZC3H12A/BCL10/DTX3L/NOD2/SPHK1/RPS2/TNIP1/GNL3/FKBP1A/CBLB/OTUD4/NMI/DAXX/AKT1/SIAH2/U2AF2/FBXO5/EPAS1/RPL23/HSPA1B/HSP90AB1/AIMP2/PRMT3/GLMN/BIRC2/EGR1/ARNT/RPL11/LIMK1/ARRDC4/PHF23/GNL3L/UBB/PELI1/PLAA/GSK3A/RIPK2/FBXO2/TRIB3/RAB1A/CTR9/DCUN1D5/TRIM21/ARRB2/UBE2D1/UBE2S/SQSTM1/HDAC8/MAD2L1/MUL1/COMMD1/HD…
GOBP_RESPONSE_TO_ENDOPLASMIC_RETICULUM_STRESS	1.538496688	0.001034796	0.015887314	CXCL8/CCL2/ERO1A/CASP4/SDF2L1/LPCAT3/CEBPB/SHC1/HSPA5/DNAJB9/PTPN1/PTPN2/PDIA4/HYOU1/FLOT1/TSPYL2/ERN1/MANF/UBE2J1/HDGF/DNAJB11/MAP3K5/BCL2L1/ITPR1/SRPRB/ASNS/P4HB/SESN2/RCN3/PDIA6/CREB3L1/EDEM2/DDIT3/TMEM67/RNFT1/CLU/DDRGK1/NUPR1/ACADVL/DERL2/FICD/ATF4/EIF4G1/CANX/XBP1/BAK1/UBXN8/PPP1R15A/CTDSP2/TBL2/DCTN1/FBXO6/EIF2S1/TMTC4/PML/AUP1/BAX/CCDC47/GSK3A/ZBTB17/HM13/TNFRSF10B/FBXO2/TRIB3/BCL2L11/BFA…
GOBP_REGULATION_OF_CELLULAR_AMIDE_METABOLIC_PROCESS	1.583513034	2.23E-05	0.00108982	IL6/SOX4/DIO2/EIF4EBP1/SHMT2/ITGA2/YBX3/MIR125B1/RGS2/IGFBP5/BCL3/GAPDH/ZFP36L2/PDK4/PKM/STAT3/LARP6/PUS7/MPV17L2/ZFP36L1/IFNGR1/TNFRSF1A/SLC7A11/RPS3/SARNP/NCL/RBM8A/KBTBD8/NOLC1/RELA/SMPD2/EIF2B2/PDK1/PRR16/PA2G4/ZC3H12A/NOD2/ORMDL2/SESN2/KHSRP/SPHK1/PPP1CA/ZFP36/EIF5/EIF1B/EIF5AL1/MIR134/EIF2B4/CASP3/NAT10/DHX29/DPH1/KLHL25/CLU/DPH2/AKT1/EIF5A/MIR222/ALKBH1/MIR221/CASC3/CNOT8/KRT17/EIF3B/PLEKH…
GOBP_BIOLOGICAL_PROCESS_INVOLVED_IN_INTERACTION_WITH_HOST	1.455758407	0.003223699	0.03579457	CXCL8/PTX3/ITGA5/ITGB3/CLEC5A/IFITM3/ITGA2/ANPEP/PLSCR1/IFITM2/CTSL/HIPK2/LDLR/CHMP4C/ICAM1/BCL2L1/SLC1A5/P4HB/XPR1/TNIP1/CDK1/TFRC/PHB2/KPNA2/TRIM8/PPID/PHB/NRP1/TCP1/NPC1/THOC3/SRC/VPS37B/CHMP4B/HSPA1B/PVR/TRIM27/HYAL3
GOMF_UBIQUITIN_LIKE_PROTEIN_LIGASE_BINDING	1.511284425	0.000715819	0.012194417	HSPA6/DIO2/UBASH3B/HIF1A/CDKN1A/TRAF1/NEK6/CEBPB/TPI1/NFKBIA/LAPTM5/HSPA5/HSPA8/ACVR1B/CHEK2/RFFL/UBE2J1/AXIN2/SMAD7/HSPD1/CD40/RELA/PA2G4/BCL10/DTX3L/HGS/SUMO1/CCT2/FZD5/LTBR/TRAF3/TRIB1/SMAD3/GPI/DAXX/CLU/DDRGK1/AURKA/TXNIP/PRDX6/LYN/CASC3/SKI/TCP1/MFHAS1/TRAF4/POLR2A/SRC/GGN/SLC25A5/RPL23/HSPA1B/HSP90AB1/GLMN/RIPK1/FOXO1/UBE2B/RPL11/MAP1LC3B/PARP9/SUMO3/CACYBP/WRAP53/ZNF746/UBB/PML/UBC/AUP1/RA…
GOBP_POSITIVE_REGULATION_OF_CYTOKINE_PRODUCTION	1.539570732	9.30E-05	0.003118274	HMOX1/TLR2/HILPDA/SERPINE1/IL6/HIF1A/HGF/IL1R1/IL1RL1/SAA1/SLC11A1/BCL3/IL1RAP/CYP1B1/MIF/CEBPB/SLC7A5/LAPTM5/GAPDH/IL4R/C5AR1/PANX1/POLR2H/IL33/STAT3/IFI16/FLOT1/LURAP1/POLR2L/TSLP/DDX21/POLR2K/IFNGR1/PTGS2/RPS3/MYD88/POLR1C/TLR5/FGR/TYROBP/FADD/HSPD1/RARA/CD40/RELA/HAVCR2/ORM2/IRAK1/LBP/NFKB2/AGT/IL18R1/BCL10/PQBP1/SASH3/PDE4D/NOD2/NLRC4/IL1RL2/MAPK13/SPHK1/C5/FZD5/ADAM17/POLR3A/SMAD3/DDIT3/NFK…
GOCC_CHROMOSOMAL_REGION	1.498095882	0.000510693	0.010049016	CEBPB/CHEK2/NABP2/FEN1/ZWINT/AHCTF1/CENPU/PPP1CA/RCC2/ITGB3BP/CDK1/GAR1/SEH1L/ACD/NAT10/SIN3A/NABP1/DAXX/NCAPG/CENPN/LRIF1/SMG6/ERCC1/CENPL/THOC3/DOT1L/NUP98/XPO1/RAD51AP1/SKA1/RAD51/SP100/SPAG5/SS18L1/TOX4/HELLS/SSB/APEX1/NHP2/CENPB/CENPO/CSNK1A1/SUMO3/SKA3/INCENP/DCTN1/THOC5/MEN1/WRAP53/TTK/ZNF330/PML/AURKB/SPC25/PTGES3/BUB1B/BIRC5/PELI1/XRCC6/EZH2/UHRF2/NUF2/SPC24/MCM2/TEP1/BUB3/TERC/GPATCH11/…
GOBP_CELL_CYCLE_G1_S_PHASE_TRANSITION	1.471116229	0.00209657	0.027216021	CCL2/SOX4/EIF4EBP1/MYC/CDKN1A/CDK2/CDC7/RRM2/E2F3/CDK18/ACVR1B/CHEK2/POLE3/MUC1/GADD45A/TNKS1BP1/BCAT1/JADE1/PTEN/POLE4/INHBA/ADAM17/CDK1/MIR30C2/PPAT/POLE2/PHB2/BRD4/DDRGK1/AURKA/AKT1/MIR222/MIR221/SLFN11/CDKN3/CDK17/ZPR1/CNOT8/FBXO5/GMNN/EIF4G1/RPS27L/STXBP4/DBF4/MIR26A1/CCNE1/RFWD3/CTDSP2/APEX1/CDK7/KIF14/CDC45/SPDYA/CDK2AP2/MEPCE/NASP/TYMS/RPS6/CNOT11/PML/USP37/CCNE2/EZH2/MCM10/BAX/MCM2/ADAMT…
GOMF_MRNA_BINDING	1.492116799	0.000556931	0.010519472	SHMT2/YBX3/MIR125B1/CSTF2T/MIR146B/ZFP36L2/MIR573/PKM/NOCT/EIF4A1/LARP6/MIRLET7G/ZFP36L1/MIR548C/RPS3/EIF2S2/MIR193B/RBMS1/MIR511/NCL/MIR2355/RBM8A/DAZAP1/RBM47/KHDRBS3/ZC3H12A/KHSRP/ZFP36/RPS2/MIR134/GNL3/FUBP1/MIR30C2/SNRPC/SLBP/EXOSC8/MIR222/PCBP1/MIR221/MIR125A/MIR487B/RBPMS/SRSF4/PABPC4/AGO2/EIF4G1/CPEB4/ETF1/NUP98/DENR/GEMIN5/XPO5/NCBP2/MIR659/MIR374B/HNRNPC/MIR425/MIR26A1/SSB/DHX33/MIR27A/…
GOBP_NEGATIVE_REGULATION_OF_CELL_CYCLE_PHASE_TRANSITION	1.417136715	0.005341627	0.049787883	CCL2/SOX4/CDKN1A/CDK2/ZFP36L2/CHEK2/MUC1/GADD45A/TNKS1BP1/MAD2L2/ZFP36L1/CHMP4C/CLSPN/JADE1/PTEN/NABP2/ZWINT/PSMA6/PSMD11/CDK1/MIR30C2/PSMD12/NABP1/PSMB8/AURKA/PSMB3/PSMD4/SLFN11/CNOT8/FBXO5/PSMC4/RPS27L/CDK5RAP2/MIR26A1/RFWD3/CTDSP2/BRCC3/PSMC5/SYF2/USP47/CDK2AP2/TTK/CNOT11/PML/AURKB/PSMA4/BUB1B/PSMB10/EZH2/PSMD5/BAX/FOXO4/CNOT10/BUB3/E2F1/PSME4/MDM2/ORC1/PCNA/GTSE1/ZNF830/CDKN2D/PSMD8/BRSK1/CAR…
GOBP_PROTEIN_MODIFICATION_BY_SMALL_PROTEIN_REMOVAL	1.433271194	0.002507426	0.030101586	BIRC3/HIF1A/MYC/SHMT2/NFKBIA/TNIP2/USP9Y/IL33/TNFAIP3/TFPT/CLSPN/SMAD7/USP54/PTEN/USP53/ZC3H12A/HGS/PSMA6/PSMD11/TNIP1/TRAF3/CDK1/PSMD12/RAD23A/SMAD3/OTUD4/PSMB8/USP10/PSMB3/PSMD4/SIAH2/COPS2/PSMC4/BIRC2/RIPK1/BRCC3/PSMC5/KDM1B/USP47/UBB/UBC/ACTL6A/USP37/PSMA4/PSMB10/JOSD1/USP22/PSMD5/RAD23B/FOXO4/SNX3/PSME4/MDM2/USP36/PSMD8/USP27X/PSME3/TRIM21/ASXL2/OTUD7B/ARRB2/UBE2D1/RCE1/DESI1/ASXL1/PSMA3/BEC…
GOBP_ATP_METABOLIC_PROCESS	1.431392409	0.003888348	0.040229193	DDIT4/FAM20C/HK2/HIF1A/SHMT2/NDUFC2-KCTD14/PGK1/LDHA/GCKR/TPI1/GAPDH/ENO1/HSPA8/PKM/ALDOC/COA6/PPIF/HK3/NUDT5/SDHAF2/PFKP/AK1/STOML2/CDK1/SEH1L/BEND3/COX7B/GPI/NUP188/NUPR1/ENO2/AK4/NDUFA3/AK2/PGM1/PFKFB4/HSPA1B/NDUFV2/NUP98/NDUFS5/NDUFB11/PGAM1/TIGAR/ARNT/POM121/NUP58/NDUFB4/ATP6V1B2/POM121C/BID/ZBTB7A/NDUFC2/NDUFS6/TGFB1/PGM2L1/NDUFB9/NUP35/TREM2/BPGM/SLC2A6/TEFM/EIF6/PRKAA1/FXN/PGAM4/HDAC4/SUR…
GOBP_NEGATIVE_REGULATION_OF_CELL_CYCLE_PROCESS	1.434107767	0.001778717	0.024084685	CCL2/LIF/BCL6/SOX4/CDKN1A/CDK2/MIF/ZFP36L2/CDC7/RRM2/CHEK2/MUC1/GADD45A/PTTG1/TNKS1BP1/MAD2L2/ZFP36L1/CHMP4C/CLSPN/JADE1/PTEN/NABP2/ZWINT/PSMA6/PSMD11/CDK1/MIR30C2/PSMD12/TMEM67/NABP1/PSMB8/AURKA/PSMB3/PSMD4/SLFN11/CNOT8/FBXO5/RYBP/PSMC4/RPS27L/RPL23/HSP90AB1/CDK5RAP2/RAD51/RING1/MIR26A1/RFWD3/CTDSP2/BRCC3/PSMC5/SYF2/USP47/CDK2AP2/TTK/CNOT11/PML/AURKB/PSMA4/BUB1B/ESPL1/PSMB10/EZH2/PSMD5/BAX/FOXO4…
GOBP_REGULATION_OF_INFLAMMATORY_RESPONSE	1.425084554	0.00253267	0.030284887	TLR2/SERPINE1/TGM2/IL6/BCL6/SBNO2/OSMR/BIRC3/HGF/IL1R1/IL1RL1/S100A9/ITGA2/SAA1/CASP4/LPCAT3/CEBPB/NFKBIA/SIGLEC10/NFKBIZ/SLAMF8/PTPN2/IL33/TNFAIP3/NEAT1/C2CD4A/TSLP/FNDC4/PTGES/MIRLET7G/CTSC/SOCS3/LDLR/S100A8/TNFRSF1A/PTGS2/MYD88/NT5E/NR1D1/RELA/PPARD/LBP/AGT/TNFAIP8L2/NOD2/PIK3AP1/IL1RL2/MAPK13/SPHK1/PSMA6/PLA2G7/FPR2/TNIP1/HCK/MIR30C2/SMAD3/NFKB1/NMI/SIRPA/TRADD/AKNA/BRD4/NUPR1/MMP3/S100A12/CD…
GOBP_VIRAL_LIFE_CYCLE	1.415187777	0.002052081	0.02675019	CXCL8/PTX3/CCL2/ITGA5/ITGB3/CLEC5A/IFITM3/ITGA2/ANPEP/PLSCR1/TMEM39B/IFITM2/CTSL/HSPA8/IFI16/UBAP1/LDLR/CHMP4C/ICAM1/SLC1A5/CHMP4A/ZC3H12A/P4HB/RAB29/XPR1/TNIP1/CDK1/SEH1L/RAD23A/TFRC/STOM/NUP188/RAN/KPNA2/TRIM8/PPID/MIR222/PCBP1/PHB/MIR221/MAVS/NRP1/NPC1/VPS37B/SNF8/CHMP4B/CDC42/HSPA1B/CCNK/HSP90AB1/NUP98/XPO1/SRPK1/VPS37C/PVR/TRIM27/HYAL3/POM121/FURIN/NUP58/ZC3HAV1/RPSA/TRIM22/STAU1/UBB/PML/UBC…
GOBP_CELLULAR_RESPONSE_TO_CHEMICAL_STRESS	1.412228488	0.001311152	0.018959869	HMOX1/SOD2/ERRFI1/IL6/SLC2A1/ERO1A/HIF1A/PDGFRA/HGF/RELB/YBX3/CDK2/ARNTL/CYP1B1/TXN/AKR1C3/TNFAIP3/KDM6B/ERN1/ZFP36L1/SLC7A11/MCL1/RPS3/MAP3K5/GCH1/RELA/PPIF/BNIP3/NCOA7/PDK1/ZC3H12A/MELK/STK24/P4HB/MAPK13/SESN2/SPHK1/ECT2/NCF2/ROMO1/CASP3/DDIT3/SIN3A/SIRPA/MMP3/LONP1/AKT1/PRDX6/STX4/ATF4/GLRX2/SRC/EPAS1/BTK/HSPA1B/GPX1/SERPINB6/ZNF622/NQO1/NME2/RIPK1/PRDX5/FAS/ARNT/FOXO1/PRKD1/APEX1/PDE8A/HDAC2/…
GOBP_REGULATION_OF_RESPONSE_TO_BIOTIC_STIMULUS	1.43872957	0.000876012	0.01401106	BIRC3/TRAF3IP2/RELB/PLSCR1/LRP8/SLAMF8/PTPN1/PTPN2/TNFAIP3/IFI16/ARG2/MUC1/SAMHD1/SOCS3/IFNGR1/VSIG4/FGR/TYROBP/FADD/HSPD1/RELA/HAVCR2/LBP/IRAK3/ZC3H12A/BCL10/LYAR/PQBP1/DTX3L/NOD2/NLRC4/SUMO1/ABCE1/PSMA6/PSMD11/FPR2/TRAF3/HCK/TRIB1/PSMD12/SIN3A/NFKB1/IFNAR2/NMI/PSMB8/TBK1/PSMB3/FCER1G/PSMD4/CXCL6/MAVS/LYN/POLR3C/PSMC4/SRC/TAB3/F2RL1/TTLL12/CD274/HSP90AB1/BIRC2/PVR/MMP12/TIGAR/IRF1/CD1D/PSMC5/ADA…
GOBP_DNA_REPAIR	1.472971215	0.000113033	0.003453649	CDK2/RFC2/PRRX1/CDC7/POLR2H/ALKBH2/CHEK2/POLR2I/SAMHD1/GADD45A/PTTG1/POLR2L/TNKS1BP1/MAD2L2/POLR2K/RPS3/TFPT/AXIN2/CLSPN/ASCC1/NABP2/FEN1/RNF113A/DTX3L/TIMELESS/SUMO1/POLM/CIB1/RFC1/CDK1/RAD23A/POLD2/NABP1/POLE2/EEPD1/USP10/PMS2P1/RRM2B/NHEJ1/DCLRE1C/ALKBH1/MIR221/SSRP1/CSNK1E/POLD3/KDM2A/COPS2/UBQLN4/ERCC1/XRCC4/POLR2A/GGN/DOT1L/POLDIP2/RNF168/POLD4/RAD51AP1/RAD51/RNF169/CHAF1B/UBE2D3/RFWD3/TIGA…
GOBP_RNA_SPLICING_VIA_TRANSESTERIFICATION_REACTIONS	1.433633975	0.001978029	0.025948074	CSTF2T/HSPA8/POLR2H/POLR2I/POLR2L/RBM7/POLR2K/SNRPD1/PRMT5/BUD31/SF3B5/NCL/RBM8A/DAZAP1/SNRPF/HNRNPF/RNF113A/KHDRBS3/DDX23/SRSF12/WTAP/PQBP1/KHSRP/MAGOHB/SNRPA1/SNRPC/PRPF4/STRAP/RNVU1-1/RBMXL1/CWC27/PCBP1/PRDX6/U2AF2/CASC3/SNRPD2/PDCD7/SRSF4/CCAR1/CTNNBL1/POLR2A/CWC22/EFTUD2/NUP98/RBM42/GEMIN5/SRPK1/NCBP2/HNRNPC/SNRPG/HNRNPH3/CLP1/HNRNPA3/CHERP/SNUPN/GEMIN6/PPIL3/CSTF1/LSM7/PRPF40A/DDX39A/SUGP1/…
GOBP_POSITIVE_REGULATION_OF_DEFENSE_RESPONSE	1.403410093	0.002447605	0.02972501	TLR2/SERPINE1/TGM2/IL6/OSMR/IL1RL1/RELB/S100A9/ITGA2/PLSCR1/CEBPB/NFKBIA/NFKBIZ/IL33/NEAT1/IFI16/C2CD4A/MUC1/TSLP/CTSC/S100A8/TNFRSF1A/PTGS2/TYROBP/FADD/RELA/HAVCR2/LBP/AGT/BCL10/PQBP1/NOD2/NLRC4/MAPK13/PSMA6/PSMD11/PLA2G7/FPR2/TNIP1/HCK/PSMD12/SIN3A/NFKB1/NMI/TRADD/NUPR1/PSMB8/TBK1/S100A12/PSMB3/FCER1G/PSMD4/CDK19/MAVS/LYN/TNFRSF11A/POLR3C/PSMC4/SRC/BTK/TAB3/F2RL1/PVR/RIPK1/MMP12/IL6ST/CD1D/PSMC…
GOBP_MYELOID_LEUKOCYTE_MEDIATED_IMMUNITY	1.465261307	0.000149216	0.004198296	SERPINA3/HMOX1/PTX3/SERPINA1/TLR2/CD68/PNP/IL6/PYGL/HSPA6/PLAUR/FTH1/CLEC5A/S100A9/ANPEP/PPBP/FPR1/SLC11A1/OLR1/RNASE2/CXCL1/MIF/SLC2A3/SIGLEC9/IL4R/MCEMP1/MVP/C5AR1/HSPA8/PKM/LPCAT1/SERPINB1/ALDOC/B4GALT1/CKAP4/IRAK4/S100A11/DDX21/CTSC/IL13RA2/S100A8/CD53/JAGN1/CD59/RAB27A/CANT1/FGR/CTSB/TYROBP/ORM2/HK3/LAIR1/PA2G4/IMPDH2/PSMD11/CCT2/ADGRE2/CD63/ADAM17/FPR2/PSMD12/STOM/PLEKHO2/NFKB1/IMPDH1/GPI/S…
GOBP_MRNA_PROCESSING	1.434399452	0.000348537	0.007525015	CSTF2T/HSPA8/POLR2H/POLR2I/POLR2L/ERN1/RBM7/POLR2K/SNRPD1/ZFP36L1/PRMT5/BUD31/SF3B5/SARNP/NCL/RBM8A/DAZAP1/SNRPF/HNRNPF/LEO1/XRN2/RNF113A/KHDRBS3/DDX23/SRSF12/WTAP/PQBP1/KHSRP/MAGOHB/SNRPA1/SNRPC/PRPF4/STRAP/RNVU1-1/SLBP/RBMXL1/CLASRP/CWC27/PDCD11/RRP1B/PCBP1/PRDX6/U2AF2/CASC3/ZPR1/SNRPD2/PDCD7/SRSF4/CCAR1/CTNNBL1/POLR2A/CWC22/THOC3/EFTUD2/NUP98/RBM42/GEMIN5/SRPK1/NCBP2/HNRNPC/SNRPG/HNRNPH3/CLP1/…
GOBP_REGULATION_OF_APOPTOTIC_SIGNALING_PATHWAY	1.37233906	0.002876646	0.032854884	HMOX1/SOD2/SERPINE1/SNAI2/PLAUR/HIF1A/HGF/S100A9/TRAF1/YBX3/MIF/PTPN1/PTPN2/ENO1/TNFAIP3/MUC1/HYOU1/NKX3-1/RFFL/ITPRIP/CTSC/PLAGL2/S100A8/MCL1/RPS3/ICAM1/PTEN/AATF/FADD/NOG/BCL2L1/RELA/GCLM/PPIF/AGT/BCL10/P4HB/STK4/PPP1CA/INHBA/LTBR/PRELID1/CREB3L1/DDIT3/CLU/TRADD/NUPR1/SLC35F6/NOC2L/AKT1/SIAH2/MIR222/MIR221/STX4/XBP1/SRC/SLC25A5/HSPA1B/GPX1/SP100/CXCL12/RIPK1/NLE1/FAS/RPL11/STK3/URI1/FEM1B/USP47…
GOBP_RNA_SPLICING	1.415686546	0.000530291	0.01031746	CSTF2T/HSPA8/POLR2H/POLR2I/POLR2L/ERN1/RBM7/POLR2K/SNRPD1/PRMT5/BUD31/SF3B5/PPP1R9B/NCL/RBM8A/DAZAP1/SNRPF/HNRNPF/RNF113A/KHDRBS3/DDX23/SRSF12/WTAP/PQBP1/KHSRP/MAGOHB/AHNAK2/SNRPA1/SNRPC/PRPF4/SLC38A2/STRAP/RNVU1-1/RBMXL1/CLASRP/CWC27/RRP1B/PCBP1/PRDX6/U2AF2/CASC3/ZPR1/SNRPD2/PDCD7/SRSF4/CCAR1/CTNNBL1/POLR2A/CWC22/THOC3/EFTUD2/TRPT1/NUP98/RBM42/GEMIN5/SRPK1/NCBP2/HNRNPC/SNRPG/HNRNPH3/CLP1/HNRNPA3…
GOBP_CELLULAR_RESPONSE_TO_LIPID	1.419589268	0.000549266	0.010476499	TNC/CXCL8/CXCL5/SPP1/DDIT4/TLR2/CCL2/ERRFI1/SERPINE1/CD68/IL6/SNAI2/SBNO2/ITGA2/PPBP/MIR125B1/KDM5D/IRAK2/ARNTL/ATP1A1/LRP8/ASS1/CXCL1/CEBPB/FBXO32/NFKBIA/TNIP2/ZFP36L2/TEAD2/TFPI/PDK4/PIM1/CXCL3/NME1/AKR1C3/TNFAIP3/ABL2/AKR1C1/ZNF703/NKX3-1/MSN/ZFP36L1/VDR/ICAM1/MYD88/PPP1R9B/KLF9/DAB2/CD40/NR1D1/RELA/PPARD/HAVCR2/IRAK1/LBP/LITAF/ZMIZ1/ZC3H12A/BCL10/NFKBIB/NOD2/INHBA/AKAP8/ZFP36/HCK/TRIB1/NFKB1/…
GOBP_MONONUCLEAR_CELL_DIFFERENTIATION	1.357956787	0.005162764	0.049010788	VEGFA/MT1G/PNP/IL6/BCL6/SOX4/MMP14/MYC/RELB/MIR125B1/BCL3/MAFB/ST3GAL1/CEBPB/TNFSF8/IL4R/ZFP36L2/DNAJB9/NFKBIZ/CLCF1/SLAMF8/PTPN2/CTSL/STAT3/IFI16/LRRC8A/ZFP36L1/SMAD7/PDE1B/ZBTB7B/FADD/RARA/SOS1/IL18R1/LOXL3/ZMIZ1/ZC3H12A/SASH3/ATP11C/IL1RL2/INHBA/FZD5/CSF1/ADAM17/JAK3/LTBR/PRELID1/BATF/ENTPD7/FCER1G/IFNE/NHEJ1/DCLRE1C/LYN/CBFB/ZBTB16/XBP1/BTK/BATF2/BAK1/F2RL1/PREX1
GOBP_REGULATION_OF_DNA_BINDING_TRANSCRIPTION_FACTOR_ACTIVITY	1.363608466	0.003571208	0.038351933	VEGFA/HMOX1/TLR2/FOSL1/IL6/S100A9/TRAF1/BHLHE40/IL1RAP/IRAK2/LRP8/CYP1B1/NFKBIA/PIM1/HIPK2/FLOT2/TNFAIP3/STAT3/FLOT1/NKX3-1/RIPK4/MAD2L2/S100A8/RPS3/BUD31/ICAM1/SMAD7/MYD88/PTEN/CD40/RELA/HAVCR2/IRAK1/NFKB2/AGT/IL18R1/SAV1/PPRC1/MAP3K13/IRAK3/ZC3H12A/BCL10/NDP/NFKBIB/NOD2/NLRC4/SUMO1/SPHK1/PSMA6/CIB1/CRTC2/TRAF3/HCK/TRIB1/MIR30C2/SMAD3/TFRC/DDIT3/NFKB1/PHB2/CLU/TRADD/DDRGK1/NUPR1/TRIM8/S100A12/AK…
GOBP_LEUKOCYTE_DIFFERENTIATION	1.359003854	0.002881792	0.032854884	VEGFA/TLR2/MT1G/LIF/PNP/IL6/BCL6/SBNO2/SOX4/UBASH3B/MMP14/MYC/RELB/MIR125B1/BCL3/MAFB/ST3GAL1/CEBPB/TNFSF8/IL4R/ZFP36L2/DNAJB9/NFKBIZ/CLCF1/SLAMF8/PTPN2/CTSL/NME1/CCR1/CARTPT/STAT3/IFI16/LRRC8A/ZFP36L1/SMAD7/JAGN1/PDE1B/ZBTB7B/TYROBP/FADD/RARA/SOS1/TFE3/IL18R1/LOXL3/ZMIZ1/ZC3H12A/SASH3/ATP11C/IL1RL2/INHBA/FZD5/CSF1/ADAM17/JAK3/FBN1/LTBR/TRIB1/PRELID1/TFRC/BATF/ENTPD7/SLC9B2/LILRB3/FCER1G/L3MBTL3/…
GOBP_METAL_ION_HOMEOSTASIS	-1.306468278	0.005158014	0.049010788	CCL8/CCL13/ISCU/KCNJ2/AGTR2/ATP2B1/BCL2/GSTM2/S1PR1/CD24/GATA2/KL/SLC25A23/P2RY10/TF/GPR174/SLC39A13/F2RL2/MICU3/GPR4/EXT1/FAM155B/GPR20/TACR1/MCOLN3/CNNM2/NPPB/CALB2/CALM2/PKD1/PIK3CG/GPER1/CXCL11/BOK/RIC3/SLC39A10/JAK2/SNCA/NPTN/PLCG2/WNT5A/NEO1/CCDC115/SLC40A1/CSRP3/CYBRD1/CCL5/TRPC1/NCS1/HFE/RYR2/SLC12A4/ATP1B1/CXCL10/SMDT1/ADCY5/STC1/CASQ1/HRC/ESR1/ADRA1D/PTGER4/CYSLTR1/TNNI3/HYAL2/JPH2/ADRA…
GOBP_NEGATIVE_REGULATION_OF_CELL_DIFFERENTIATION	-1.321023692	0.002538847	0.030300481	CMTM5/SEMA5A/PRDM6/CHRD/INSIG1/TRIM6/ERBB2/SIRT2/DAAM2/TGFBR1/TNN/FGF9/SOCS1/CDK6/CCL11/MIR181B1/MIR103A1/MIXL1/NMRK2/ZFPM2/INPP5D/CHADL/TCTA/SOX8/MBNL3/ISL1/ITPKB/GATA2/SKIL/NELFB/MAPK1/POSTN/COL5A1/BAMBI/MCF2/PKP2/RARG/SEMA3B/SOX9/CNTN4/RORB/ADAMTS7/SEMA3E/TLR4/VASN/NOTCH1/TAL1/GPER1/ID3/CCND1/RUNX1T1/WNT5A/ZBTB46/HOXA2/HDAC5/HEY1/TWIST2/FSTL3/PTN/BHLHE41/RANBP3L/SEMA6A/EPHA7/CXCL10/BMP4/TBX5/T…
GOBP_REGULATION_OF_CYTOSKELETON_ORGANIZATION	-1.34978643	0.002818377	0.032393105	RHOBTB2/DIXDC1/RICTOR/ARHGEF10/DMTN/CHMP5/CORO2B/INPP5K/SVIL/CTTN/FES/SEMA5A/LIMCH1/TGFBR1/SKA2/RASSF1/PLXNB1/CAPN2/GPM6B/HDAC6/MAP1B/MAP1A/CGNL1/STMN2/CCL11/ARPIN/CD47/EPHA5/MDM1/GNAI1/MYO1C/SORBS3/MYLK3/ROCK2/TMSB4X/S1PR1/ARPC1A/GMFG/KATNBL1/LMOD3/PICK1/MAPK1/CCDC88A/F11R/RND2/SEMA3E/PKD1/ADD3/LIMA1/PROX1/SYNPO2L/KANK4/DAPK3/SYNPO2/SNCA/MYADM/SPTAN1/ESAM/SPTBN1/PTK2/KAT2B/PAM/WNT11/CDC42EP2/KAN…
GOBP_RESPONSE_TO_PEPTIDE	-1.362577725	0.002164969	0.027642251	GNAI1/MYO1C/AGTR2/KLF15/ATP2B1/ROCK2/ZNF106/KL/C2CD5/CPEB2/PIK3R3/ADCY2/PCK1/LPIN3/INSR/ACVR1C/GPR21/TLR4/NOTCH1/GNRH1/PID1/GPER1/JAK2/ADCY9/INHBB/STAT4/PTK2/KAT2B/LEP/QDPR/CSRP3/VIM/HDAC5/JUND/ADCY5/GSTP1/CYBB/ADRB2/ADCY1/ATP6V1C2/KLF11/SORL1/CAV1/EDNRB/SLC2A4/ADCY4/SORT1/ATP6V0E2/SPARC/PPARG/EDN1/TBC1D4/CAV2/KLF4/LDOC1/RARRES2/HHEX/AGTR1/MIR145/NR4A3/PRKAR2B/MGARP/GPLD1/PLN/EGR2/IGF1/TNFSF10/NR…
GOBP_DIVALENT_INORGANIC_CATION_HOMEOSTASIS	-1.350666145	0.004089591	0.041482998	CCL8/CCL13/ATP2B1/BCL2/GSTM2/S1PR1/CD24/GATA2/KL/SLC25A23/P2RY10/GPR174/SLC39A13/F2RL2/MICU3/GPR4/FAM155B/GPR20/TACR1/MCOLN3/CNNM2/CALB2/CALM2/PKD1/PIK3CG/GPER1/CXCL11/BOK/RIC3/SLC39A10/JAK2/SNCA/NPTN/PLCG2/WNT5A/CSRP3/CCL5/TRPC1/NCS1/RYR2/ATP1B1/CXCL10/SMDT1/ADCY5/STC1/CASQ1/HRC/ESR1/ADRA1D/PTGER4/CYSLTR1/TNNI3/JPH2/ADRA1B/TRPC6/RYR3/ATP1A2/CAV1/EDNRB/LPAR4/CALM1/CCL3/DMD/EDN1/DMPK/WFS1/CAV2/AGT…
GOCC_CELL_SUBSTRATE_JUNCTION	-1.363872661	0.003845733	0.039987906	CNN3/TRIP6/CD81/SLC9A3R2/LIMA1/L1CAM/SYNPO2/JAK2/PTK2/ZNF185/JUP/TES/VIM/CASK/ZFYVE21/FZD2/HSPG2/NRAP/FHL2/DLC1/EPB41L2/AJUBA/CLASP2/FAT1/AHNAK/AIF1L/FLNB/IL16/KLF11/CD9/RRAS/ILK/TGFB1I1/ITGA8/CAV1/ASAP3/EFNB2/DPP4/DMD/CNN2/SCARF2/ITGB8/CAV2/ITGBL1/FLNA/MCAM/LIMS2/THY1/ACTN4/PGM5/CSRP1/PDLIM7/SORBS2/THSD1/EHD3/NEXN/CDH2/FHL1/CNN1/FLT1/FAM107A/ACTN2/TEK/SMPX/ITGB4/ITGA6/ACTC1
GOCC_POSTSYNAPSE	-1.393714288	0.000979979	0.01531033	KCND2/DMTN/ARHGAP33/PRR12/TIAM1/ABHD17B/CTTN/IQSEC1/INPP4A/ARF4/DNM1/CPEB1/SRI/C1QA/CLSTN1/RNF19A/SNAP25/MAP1B/EPS15/RAB4A/CHRNE/ERBB4/EEF2K/IGSF11/CNKSR2/OPHN1/CLSTN2/DRP2/PDLIM5/RGS9/KCNJ2/ATP2B1/KCNB1/CDKL5/IGSF9B/GRIP1/GLRB/PICK1/MAPK1/NSMF/SLITRK3/FLRT3/PLEKHA5/KCTD12/SNTA1/LIN7B/PCLO/CBLN1/CNN3/NLGN4X/GABRA4/SLITRK1/ADD3/GRIK3/GPER1/CD3E/KCNA4/JAK2/NPTN/LRRK2/GABRB1/WNT5A/PTK2/KCNA3/NLGN3/C…
GOBP_PEPTIDYL_TYROSINE_MODIFICATION	-1.359091474	0.005104853	0.048758793	MAP2K6/CD81/TAL1/PDGFC/CD3E/FGF7/JAK2/PTK2/FLT4/LEP/CNTN1/CCL5/FGFR2/WEE1/EPHA7/PDGFD/ADRA2A/ACE/HYAL2/ERBB3/BDNF/PDGFB/BST1/CD74/CAV1/PKDCC/EPHB4/FGF10/EPHA3/HBEGF/ANGPT1/RELN/THY1/TTN/AFAP1L2/GAS6/BMP6/TIE1/SFRP1/IGF1/GPRC5B/THBS4/IL31RA/NTRK2/FLT1/BTC/TEK/ADIPOQ/KDR/SFRP2/IGF2/PECAM1
GOBP_EPITHELIAL_CELL_DIFFERENTIATION	-1.406325595	0.000662676	0.011607095	KIAA1109/CCDC88C/SIX1/SOX8/KLF15/ROCK2/EPB41L5/RAPGEF1/S1PR1/CD24/GSTA1/SKIL/GPR4/VCL/PCK1/NR5A2/GSTK1/EXT1/PKP2/MCOLN3/CPT1A/RARG/BFSP1/F11R/SOX9/DHRS9/THRA/CNN3/NOTCH1/PROX1/ATOH8/ID3/CCND1/MYADM/TAGLN/WNT5A/DSC3/JUP/AR/PDE2A/VIM/HEY1/PTN/WNT11/FZD2/FGFR2/SCUBE1/MAF/BMP4/STC1/JAG2/CLDN1/ESR1/DSG2/ASAH1/CYP26B1/CD109/PDGFB/PLCB1/SOX17/TGFB1I1/CAV1/SPINT2/NOTCH4/FOXC1/SCX/OSR1/RARB/FSTL1/MEF2C/CE…
GOBP_CELLULAR_RESPONSE_TO_HORMONE_STIMULUS	-1.433094188	0.000200022	0.005020392	SGK1/NR3C1/CRY1/PRCP/EEF2K/MIR103A1/DNMT3B/MZB1/MYO1C/PAGR1/AGTR2/ATP2B1/ROCK2/ZNF106/ISL1/KL/C2CD5/CPEB2/NSMF/PIK3R3/ADCY2/PCK1/NR5A2/PPARGC1A/PMEPA1/LPIN3/INSR/RARG/FECH/GPR21/THRA/NOTCH1/PID1/GPER1/BBS2/JAK2/NR3C2/ADCY9/RXRG/INHBB/PTK2/KAT2B/LEP/AR/CSRP3/HDAC5/HEY1/CRY2/BMP4/ADCY5/STC1/GSTP1/LGR5/ADRA2A/ESR1/ADCY1/PTGER4/ATP6V1C2/SORL1/SOX10/ATP1A2/CAV1/CTSH/SLC2A4/RARB/ADCY4/MEF2C/ATP6V0E2/SL…
GOBP_MULTICELLULAR_ORGANISMAL_HOMEOSTASIS	-1.403354139	0.001570968	0.021804191	LAMA4/MDM1/IGKC/PER2/BCL2/ACOT11/S1PR1/GATA2/ACADL/CUBN/TF/PIWIL4/VCL/ADCY2/EXT1/OMA1/PPARGC1A/LAMC1/F11R/IGHG3/SOX9/THRA/TLR4/ADAMTS5/MAP2K6/BARD1/NOTCH1/NDN/PDGFC/AZGP1/BBS2/JAK2/ADCY9/CIDEA/ESAM/LEP/SCD/SLC40A1/PM20D1/ADCY5/NOVA2/METRNL/CLDN1/STK39/HADH/ADRB2/ADCY1/HYAL2/CYP26B1/RBP4/SLN/CAV1/EDNRB/CTSH/FOXC1/TNFRSF11B/SCX/ADCY4/MYO5B/DMD/NOS3/ABCA3/WFS1/GATM/ATP1B2/ANGPT1/MRAP2/NR4A3/PRKAR2B/…
GOBP_EPITHELIAL_CELL_PROLIFERATION	-1.38456774	0.002968365	0.033594075	ERBB2/TGFBR1/FGF9/NR2F2/MCC/IFT172/CDK6/CCL11/MIR181B1/RGN/ANG/MIR101-1/PTPRM/MIR23A/VASH1/SIX1/COL8A2/ISL1/GATA2/COL4A3/NLRC3/FERMT1/MAPK1/PLXNB3/CDKN2B/LAMC1/HYAL1/SOX9/MIR30E/TLR4/ALDH1A2/NOTCH1/PROX1/ATOH8/FGF7/VEGFB/CCND1/FUT1/WNT5A/FLT4/LEP/AR/CASK/OSR2/PTN/FGFR2/BMP4/HTRA1/LGR5/CLDN1/MIR410/ESR1/FST/CD109/PDGFB/CAV1/EDNRB/F3/OSR1/MEF2C/SPARC/PPARG/FGF10/CAV2/ACVRL1/FZD7/DLL4/CDKN1C/AGTR1/N…
GOCC_AXON	-1.440697268	0.000241066	0.00569942	DNM1/ACTR10/MAP2K4/SRI/GDPD5/SIRT2/TNN/SNAP25/HDAC6/ROR1/DCTN2/MAP1B/MAP1A/SLC2A13/STMN2/ANG/MME/OPHN1/EMB/EPHA5/IGHMBP2/MYPN/KCNB1/LAMP5/CDKL5/SACS/COPG2/MAPK1/FLRT3/TIMP2/INSR/NGEF/FEZ1/BOC/CNTN4/PLEKHG5/CALB2/PCLO/UNC5C/GNRH1/GRIK3/GPER1/L1CAM/APBB2/MAP4/KCNA4/BAG2/SNCA/NPTN/LRRK2/ADCY9/SPTBN1/KCNA3/PSEN2/LRRC4B/NCS1/SEMA6A/NMNAT2/ADGRL3/UNC13C/EXOC6/NDRG2/SCN3A/KCNAB1/MYO1D/SEMA3A/CDH8/CRYAB/…
GOBP_GLYCEROLIPID_METABOLIC_PROCESS	-1.397862492	0.002111048	0.027290008	CAPN2/SOCS1/GDPD1/RAB4A/RGN/ANG/TAZ/CAT/CNEP1R1/INPP5D/MTM1/ITPKB/BPNT1/BMX/MPPE1/PLCD1/DDHD2/PNPLA4/PIK3R3/PCK1/PIGZ/LPIN3/CPT1A/SERAC1/PLA1A/INPP4B/PCYT2/AGPAT2/PNPLA7/LPCAT4/PIK3CG/LIPE/PLD1/PIGK/PLCG2/CDS2/PTPN13/MTMR11/DGKG/PLBD1/NAAA/THRSP/SLC44A3/AJUBA/MBOAT1/CHKB/PIK3C2B/LCAT/PNPLA2/PDGFB/PLCB1/SORL1/DPM3/CAV1/INPP5A/MGLL/ABCA3/GPAM/MTTP/GPD1L/GPD1/GPLD1/APOB/LPL/FABP3/PLA2G2A/C3/FABP4
GOBP_SYNAPTIC_SIGNALING	-1.450459161	0.000185927	0.004857538	SCN2B/SYPL1/CLSTN1/RNF19A/SNAP25/CADPS2/CACNB4/MAP1B/MAP1A/CHRNE/SYNGR1/HTR1F/MME/IGSF11/OPHN1/PCDHB4/CLSTN2/DRP2/GNAI1/KCNB1/ROR2/GLRB/PICK1/MAPK1/NSMF/EXT1/KCNMB1/AMPH/TMEM25/USP46/AGRN/CNTN4/LIN7B/CALB2/PCLO/GJC1/CBLN1/NLGN4X/MCTP1/GABRA4/GPR176/GRIK3/GPER1/RIC3/JAK2/SNCA/NPTN/LRRK2/GABRB1/NLGN3/KCNMB4/CASK/PTN/LGI1/NCS1/ADARB1/SLC12A4/NAAA/SLC1A4/UNC13C/SHANK3/RIMS3/DOC2B/CDH8/ADRA2A/PTPRD/AD…
GOMF_RECEPTOR_REGULATOR_ACTIVITY	-1.39195155	0.003231276	0.035814751	CTF1/FGF18/CXCL2/THNSL2/SEMA3B/NPPB/XCL2/SEMA3E/GNRH1/CXCL11/PXDN/PDGFC/FGF7/VEGFB/CLEC12A/INHBB/WNT5A/LEP/CMTM3/CCL5/PTN/WNT11/CDC42EP2/SEMA6A/EPHA7/CXCL10/CLEC11A/BMP4/STC1/PDGFD/JAG2/METRNL/SEMA3A/DKK2/GDF10/IL16/FST/DKK3/BDNF/CCL3L3/PDGFB/FGF12/TNFRSF11B/DPP4/CCL3/EDN1/C1QTNF9/FGF10/SEMA3C/HBEGF/MRAP2/FNDC5/CXCL9/CCL19/GAS6/BMP6/SEMA3D/NPPA/TGFB2/IGF1/THBS4/TNFSF10/SCG2/BTC/LEFTY2/OGN/ADIPOQ/…
GOBP_REGULATION_OF_SUPRAMOLECULAR_FIBER_ORGANIZATION	-1.394706288	0.003345787	0.036626947	RICTOR/ARHGEF10/DMTN/CORO2B/INPP5K/SVIL/CTTN/FES/SEMA5A/LIMCH1/TGFBR1/HDAC6/MAP1B/MAP1A/CGNL1/STMN2/CCL11/ARPIN/CD47/EFEMP2/CHADL/MYO1C/SORBS3/MYLK3/ROCK2/TMSB4X/S1PR1/ARPC1A/GMFG/LMOD3/PICK1/CCDC88A/F11R/ADD3/LIMA1/PROX1/SYNPO2L/KANK4/DAPK3/SYNPO2/SNCA/MYADM/SPTAN1/ESAM/SPTBN1/WNT11/CDC42EP2/KANK3/ARHGEF10L/LMOD1/DLC1/CLASP2/SHANK3/FHOD3/LMOD2/CFL2/CRYAB/PTGER4/PFN2/ASAP3/MAP2/PAK3/SLIT2/EDN1/PP…
GOBP_MAINTENANCE_OF_LOCATION	-1.374531928	0.005147619	0.049010788	GSTM2/TMSB4X/FBN2/SLC25A23/GM2A/ARL2BP/ALKBH7/VPS13A/CCDC88A/EHD1/ARHGAP21/ACVR1C/MCOLN3/CPT1A/CALM2/MDFI/BARD1/PKD1/GPER1/CXCL11/SNCA/PLCG2/CDS2/SUN1/CIDEA/SREBF2/LEP/TRPC1/RYR2/CXCL10/CASQ1/HRC/PNPLA2/JPH2/TMEM159/SORL1/RYR3/ATP1A2/CAV1/SYNE1/CALM1/KDELR3/CCL3/CES1/PPARG/DMD/FLNA/PKD2/SLC8A1/THY1/CLIC2/ACACB/CXCL9/CCL19/PLN/APOB/LTBP1/LPL/CASQ2/APLNR/CCL21/C3
GOBP_REGULATION_OF_WNT_SIGNALING_PATHWAY	-1.402344484	0.002971493	0.033594075	CCDC88C/KLF15/RAPGEF1/VGLL4/ISL1/ROR2/FERMT1/BAMBI/ALPK2/MDFIC/SOX9/TMEM237/MDFI/NOTCH1/DAPK3/LRRK2/WWOX/RSPO1/PPM1B/TBL1X/WNT5A/JUP/TMEM170B/LGR6/WNT11/FGFR2/RSPO2/CTNNBIP1/LGR5/FZD6/DKK2/ESR1/FZD4/ATP6V1C2/DKK3/NXN/SOX10/SOX17/ILK/CAV1/CXXC4/PRICKLE1/ADGRA2/FGF10/FZD7/HHEX/DACT1/RSPO3/FRZB/MIR145/SOST/TMEM88/SOX7/SFRP1/CDH2/NKD1/GPRC5B/IGFBP6/ANKRD6/CTHRC1/NRARP/GPC3/SFRP2/SFRP4
GOCC_DENDRITIC_TREE	-1.463510002	0.000113307	0.003453649	TIAM1/ABHD17B/CTTN/DMWD/ARF4/DNM1/CPEB1/MAP2K4/SRI/KCNB2/TNN/CLSTN1/CAPN2/HDAC6/ADA/MAP1B/MAP1A/TMEM185A/SGCE/HTR1F/MME/EEF2K/OPHN1/BMPR1B/CLSTN2/EPHA5/DRP2/KCNJ2/ATP2B1/KCNB1/LAMP5/CDKL5/ROR2/GRIP1/GLRB/SACS/MARK1/MAPK1/NSMF/GRK4/ADCY2/PPARGC1A/INSR/FEZ1/EPHB3/CALB2/CNN3/NLGN4X/UNC5C/GABRA4/BRINP3/GNRH1/GRIK3/GPER1/L1CAM/CD3E/KCNA4/BAG2/NPTN/LRRK2/DNER/ADCY9/GABRB1/PTK2/PSEN2/CTTNBP2/NCS1/ARRB1/…
GOBP_DEVELOPMENTAL_GROWTH	-1.466975227	0.000117382	0.003526004	SEMA5A/CPNE5/MAP2K4/MAPK11/NDRG4/CDKN1B/LAMB2/TGFBR1/FOXS1/TNN/IMPACT/HDAC6/ADRB1/MAP1B/EVC/CCL11/EZR/ERBB4/HESX1/ZFPM2/ENO3/MIR23A/BMPR1B/PDLIM5/SYT17/AGTR2/SIX1/BCL2/EPB41L5/CDKL5/VGLL4/MTM1/S1PR1/TBX20/RNF157/MUSTN1/MAPK1/POSTN/VCL/MIR17HG/FLRT3/EXT1/THBS3/MYOZ1/SOX15/WWC3/INSR/ACVR1C/COMP/RARG/AGRN/RND2/SEMA3B/SOX9/GPR21/SEMA3E/NLGN4X/CD81/NOTCH1/SLITRK1/NDN/PROX1/L1CAM/CPQ/FGF7/BBS2/WNT5A/NL…
GOBP_LYMPHOCYTE_MEDIATED_IMMUNITY	-1.396105717	0.003703548	0.039365235	IGLV3-25/IGKV1D-33/CD96/RASGRP1/CD1E/SH2D1A/RIPK3/IGHV3-72/IGLV1-47/C1QA/BTN3A2/IGHV3-48/HLA-B/INPP5D/IGHV3-21/IGLV1-40/IGKC/IGHV3-30/IGKV1-12/CD40LG/TRDC/CD8A/IGHV1-18/IGLV3-19/RAET1E/TREX1/IGHV3-49/CADM1/MSH2/IGHG3/STX7/IGKV2-30/LYST/CD81/IGHV3-11/IGLC6/AZGP1/NLRP3/BTN3A3/LEP/HFE/DENND1B/IGKV1-5/IGHV3-33/IGLV2-14/TRBC2/IGHG4/IGHV4-39/IGHV4-59/IGLV2-23/HLA-DQB1/RSAD2/CD74/IGHV3-23/CTSH/IGKV3-20/…
GOBP_CELL_CELL_SIGNALING_BY_WNT	-1.482585087	0.000183519	0.004838736	APCDD1/RPS27A/SFRP5/TIAM1/CALCOCO1/TNRC6A/JRK/GPC5/ZBED3/VANGL1/WNK2/MITF/SEMA5A/TBL1XR1/DAAM2/TNN/CCNY/MCC/ROR1/GRK5/SKP1/FZD1/HESX1/VANGL2/CCDC88C/KLF15/RAPGEF1/GPC6/VGLL4/ISL1/CD24/ROR2/MARK1/FERMT1/BAMBI/EXT1/ALPK2/MDFIC/RARG/SOX9/TMEM237/MDFI/DAAM1/PKD1/NOTCH1/DAPK3/LRRK2/WWOX/PLCG2/CCND1/RSPO1/PPM1B/TBL1X/WNT5A/JUP/TMEM170B/LGR6/WNT11/FZD2/AGO4/FGFR2/RSPO2/CTNNBIP1/NDRG2/LGR5/FZD6/DKK2/FZD8…
GOCC_CELL_LEADING_EDGE	-1.457404939	0.00094305	0.014827659	MCC/HDAC6/STMN2/SGCE/CDK6/EZR/ARPIN/FRMD4B/PTPRM/MYO1C/CYTH3/ATP2B1/KCNB1/EPB41L5/LAMP5/CDKL5/MTM1/BMX/C2CD5/ABI3/FGD6/FERMT1/CCDC88A/AMPH/ARHGEF4/INSR/EPS8L2/LMO4/PLEKHG5/TLR4/UNC5C/GABRA4/GPER1/LIMA1/APBB2/MYADM/SPTBN1/PTPN13/VIM/PSD3/RASGRP2/MYLK/DLC1/AJUBA/CLASP2/MYO1D/AIF1L/CTNNA3/PALM/ILK/KLHL41/ITGA8/SH2D3C/FSCN1/ASAP3/DPP4/ACTG2/PPP1R9A/S100B/PKD2/THY1/ABLIM1/AKAP5/FGD5/PDLIM7/SORBS2/CDH2…
GOCC_GLUTAMATERGIC_SYNAPSE	-1.418030349	0.002485857	0.030013701	CLSTN1/RNF19A/SNAP25/CADPS2/EPS15/ERBB4/CNKSR2/OPHN1/CLSTN2/DRP2/RGS9/ATP2B1/CDKL5/GPC6/GRIP1/FLRT3/PLEKHA5/USP46/PCLO/CBLN1/NLGN4X/SLITRK1/GRIK3/JAK2/NPTN/LRRK2/WNT5A/KCNA3/NLGN3/LRRC4B/CTTNBP2/LGI1/NCS1/EPHA7/ADGRL3/SH3GL3/CDH8/PTPRD/ADCY1/FZD4/PLCB1/NPTXR/SPARCL1/PAK3/GPM6A/EFNB2/SPARC/PPM1H/PPP1R9A/FLNA/ADAM22/GRIN2A/PRKAR2B/PLCB4/PCDH17/GRIA1/RGS7BP/ACTN2/GSG1L
GOBP_EPITHELIAL_TUBE_MORPHOGENESIS	-1.427593351	0.003738487	0.039466747	VANGL2/AGTR2/SIX1/SOX8/BCL2/TBX20/IRX1/EXT1/STARD13/RARG/LMO4/SOX9/SEMA3E/PKD1/NOTCH1/NPNT/PROX1/LAMA5/WNT5A/AR/KLHL3/WNT11/FZD2/FGFR2/RYR2/RSPO2/EPHA7/CXCL10/BMP4/DLC1/CTNNBIP1/TCAP/LGR5/FZD6/ESR1/SOX17/SPINT2/CTSH/PRICKLE1/NOTCH4/OSR1/MEF2C/SLIT2/EDN1/FGF10/SOX18/ACVRL1/DLL4/PKD2/RASIP1/PGR/HAND2/TIE1/SFRP1/TGFB2/CTHRC1/NRARP/GPC3/KDR/SFRP2/PODXL
GOBP_FATTY_ACID_METABOLIC_PROCESS	-1.457726754	0.0007999	0.013193037	ELOVL2/NUDT7/ACAT2/ACOX3/RGN/CYP2J2/TYRP1/SLC27A6/PRKAG2/ECHS1/ACSM5/PER2/ELOVL4/GSTM2/ACOT11/AIG1/GSTA1/ACADL/CYP2U1/ALKBH7/TREX1/EPHX1/PCK1/PPARGC1A/PECR/LPIN3/CPT1A/THNSL2/MIR766/SOX9/HACD4/HPGDS/LEP/SCD/PAM/FADS2/ACSL5/PM20D1/TECRL/NAAA/ABCD2/PDP1/ACAT1/GSTP1/PCCB/HADH/GPX4/ASAH1/CD74/CAV1/CES1/PPARG/MGLL/EDN1/ELOVL7/GPAM/NR4A3/PRKAR2B/AVPR1A/HACD1/ACACB/PLP1/ADIPOQ/LPL/PTGDS/FABP3/C3
GOBP_EMBRYONIC_MORPHOGENESIS	-1.502246311	0.000136352	0.003925165	VANGL2/SIX1/SOX8/ROCK2/EPB41L5/FBN2/TBX20/ROR2/GATA2/HOXB2/IRX1/MAPK1/ITGB5/COL5A1/FLRT3/EXT1/KCNQ4/RARG/LMO4/HYAL1/SOX9/MDFI/ALDH1A2/NOTCH1/TAL1/PROX1/ATOH8/HOXB4/LAMA5/MYADM/WNT5A/AR/HOXA2/OSR2/ALDH1A3/WNT11/FZD2/FGFR2/RYR2/RSPO2/BMP4/DLC1/CLASP2/TCAP/TBX5/HOXB3/JAG2/DUSP4/FZD6/LRIG3/TWSG1/MMP16/CYP26B1/RBP4/SOX17/TGFB1I1/ITGA8/SPINT2/PRICKLE1/FOXC1/SCX/OSR1/RARB/MEF2C/ITGA7/EDN1/CRABP2/FGF10/D…
GOBP_POSITIVE_REGULATION_OF_LOCOMOTION	-1.520135035	2.59E-05	0.001200617	BCL2/ROCK2/EPB41L5/TMSB4X/S1PR1/ROR2/GATA2/TF/SPOCK2/FERMT1/MAPK1/NSMF/POSTN/PIK3R3/RHOJ/TACR1/INSR/FGF18/BVES/SEMA3B/HYAL1/SOX9/EPB41L4B/XCL2/SEMA3E/TRIP6/PIK3CG/NOTCH1/GPER1/PROX1/ATOH8/PDGFC/DAPK3/FGF7/VEGFB/JAK2/PLCG2/TNFAIP6/F10/MYADM/FUT1/WNT5A/PTK2/FLT4/LGR6/TWIST2/CCL5/PTN/WNT11/SEMA6A/CXCL10/MYLK/BMP4/CLASP2/PDGFD/SUCNR1/CLDN1/SEMA3A/STK39/ADRA2A/PLK2/P2RY12/IL16/SMOC2/PDGFB/RRAS/CD74/CA…
GOCC_NEURON_TO_NEURON_SYNAPSE	-1.448116611	0.001624387	0.022495414	LRRC4/ATP1A3/KCND2/DMTN/PRR12/TIAM1/ABHD17B/IQSEC1/INPP4A/DNM1/CPEB1/CLSTN1/RNF19A/MAP1B/ERBB4/EEF2K/IGSF11/CNKSR2/CLSTN2/DRP2/PDLIM5/RGS9/CDKL5/IGSF9B/GRIP1/PICK1/MAPK1/NSMF/SLITRK3/PLEKHA5/LIN7B/PCLO/CNN3/NLGN4X/SLITRK1/ADD3/GPER1/NPTN/NLGN3/LRRC4B/ARHGEF9/PSD3/NCS1/ARRB1/RUSC1/EPHA7/SH3GL3/SHANK3/PTPRD/ADCY1/CRYAB/ZDHHC2/PALM/ITGA8/PAK3/PRRT2/DCLK1/PPP1R9A/ATP1B2/ADAM22/GRIN2A/SLC8A1/CAP2/AKAP…
GOCC_CELL_CELL_JUNCTION	-1.497061041	0.0001643	0.004480789	TRIM29/CLDN5/FRMD4B/KCNA5/GJD3/IGSF11/PTPRM/FLRT2/PDLIM5/CCDC85A/CDH24/CYTH3/VANGL2/KCNJ2/EPB41L5/MAGI1/VCL/FLRT3/PKP2/CADM1/OBSL1/BVES/F11R/EPB41L4B/LIN7B/PLEKHG5/CALB2/GJC1/CNN3/NOTCH1/ADD3/PARD3B/CD3E/CCND1/MYADM/MXRA8/ESAM/WTIP/DSC3/JUP/GJA4/CASK/PARD6G/NRAP/FXYD1/ATP1B1/TSPAN33/ADGRL3/AJUBA/PLXDC1/FAT1/PCDH1/CLDN1/SYNM/AHNAK/CDH8/CDH19/FZD4/DSG2/AQP7/CTNNA3/TRPC6/ATP1A2/FSCN1/EFNB2/DPP4/CNN2…
GOBP_CELL_MORPHOGENESIS_INVOLVED_IN_NEURON_DIFFERENTIATION	-1.520113649	5.12E-05	0.001977817	PTPRS/YWHAH/CELSR2/GAB1/SLITRK2/APBB1/SLC9A6/LINGO1/ACTB/S100A6/DOK2/GLI2/KIF5B/SCN1B/SHOX2/SEMA6B/FBXW8/ZDHHC17/COBL/ARHGAP33/EPHB6/SEMA5B/CUL7/TIAM1/CTTN/SEMA5A/TMEM106B/ERBB2/GDF7/LAMB2/TNN/PLXNB1/HDAC6/MAP1B/MAP1A/MEF2A/EZR/EEF2K/PTPRM/FLRT2/OPHN1/EMB/BMPR1B/EPHA5/PDLIM5/MYPN/BCL2/CDKL5/ISL1/SKIL/MAPK1/NSMF/VCL/SLITRK3/FLRT3/MCF2/EXT1/PLXNB3/OBSL1/NGEF/FEZ1/RND2/SEMA3B/GFRA3/EPHB3/BOC/CNTN4/S…
GOBP_STEM_CELL_DIFFERENTIATION	-1.427280631	0.003993324	0.040906896	ERBB4/FZD1/HESX1/ELL3/SOX8/ISL1/GATA2/NELFB/MAPK1/EXT1/SEMA3B/SOX9/FBXL17/SEMA3E/ALDH1A2/NOTCH1/TAL1/HOXB4/LAMA5/PTN/FGFR2/SEMA6A/BMP4/TBX5/SEMA3A/ESR1/ACE/SOX10/SOX17/EDNRB/PRICKLE1/FOXC1/OSR1/GPM6A/MEF2C/RBM24/EDN1/SOX18/SEMA3C/FRZB/SHC4/HAND2/SEMA3D/SFRP1/CDH2/TGFB2/MEOX1/SEMA3G
GOCC_CELL_BODY	-1.527798748	3.83E-05	0.001610074	SCN1B/ASTN2/ATP1A3/COBL/KCND2/GABARAP/MCRS1/SNPH/TIAM1/DMWD/CPNE5/MAP2K4/SRD5A1/SIRT2/KCNB2/HSPA1L/ITGA1/TNN/CAPN2/HDAC6/ADA/PGRMC1/MAP1B/MAP1A/SLC2A13/STMN2/EZR/ANG/MME/CNKSR2/BMPR1B/EPHA5/DRP2/KCNJ2/ATP2B1/KCNB1/ROR2/EEF1A2/GRIP1/RNF157/MAPK1/NSMF/GRK4/TIMP2/PPARGC1A/INSR/FEZ1/PDE1C/RDH5/CNN3/UNC5C/BRINP3/GNRH1/GRIK3/NDN/RIC3/L1CAM/CD3E/SNCA/LRRK2/SLC22A3/DNER/PTPN13/PSEN2/PAM/EPHA7/SLC1A4/PLXD…
GOBP_SYNAPSE_ORGANIZATION	-1.504472261	0.000233748	0.005590164	ERBB2/LAMB2/C1QA/PLXNB1/CLSTN1/CACNB4/HDAC6/MAP1B/ERBB4/FZD1/EEF2K/CNKSR2/FLRT2/OPHN1/PCDHB4/CLSTN2/DRP2/PDLIM5/SIX1/CDKL5/GPC6/GLRB/SPOCK2/LRRN3/PICK1/DOK7/SLITRK3/FLRT3/IL10RA/INSR/OBSL1/SNTA1/NGEF/AGRN/EPHB3/SEMA3E/PCLO/CBLN1/NLGN4X/SLITRK1/L1CAM/APBB2/SNCA/NPTN/LRRK2/TUBA1A/DNER/ZNF365/WNT5A/NLGN3/LRRC4B/CTTNBP2/PTN/EPHA7/ADGRL3/UNC13C/SHANK3/CDH8/PTPRD/ZDHHC2/BDNF/PPFIBP2/SPARCL1/COL4A5/PALM…
GOBP_SKELETAL_SYSTEM_DEVELOPMENT	-1.542837293	4.95E-05	0.001958831	FBN2/ROR2/RASSF2/HOXB2/MUSTN1/EXT1/THBS3/FGF18/COMP/RARG/SLC2A10/NAB1/HYAL1/SOX9/THRA/SPNS2/ADAMTS7/MDFI/PKD1/TRIM45/TAL1/ALPL/HOXB4/PDGFC/BBS2/WWOX/PRELP/WNT5A/RAB33B/LEP/HOXA2/OSR2/RANBP3L/WNT11/FGFR2/RSPO2/MAF/BMP4/TLL1/STC1/HOXD8/HOXB3/JAG2/COL1A2/GDF10/MMP16/PTGER4/HYAL2/FST/CYP26B1/RBP4/ZMPSTE24/COL9A2/FOXC1/TNFRSF11B/SCX/OSR1/RARB/MEF2C/PKDCC/PLS3/ITGB8/EDN1/ACAN/HAPLN1/ACVRL1/LUM/RAB23/FR…
GOBP_CANONICAL_WNT_SIGNALING_PATHWAY	-1.506055648	0.000460376	0.009264133	SFRP5/JRK/GPC5/ZBED3/WNK2/MITF/SEMA5A/TBL1XR1/DAAM2/TNN/CCNY/MCC/FZD1/HESX1/CCDC88C/RAPGEF1/ISL1/ROR2/FERMT1/BAMBI/EXT1/RARG/SOX9/NOTCH1/DAPK3/LRRK2/RSPO1/PPM1B/TBL1X/WNT5A/JUP/TMEM170B/LGR6/WNT11/FZD2/FGFR2/RSPO2/LGR5/FZD6/DKK2/FZD8/FZD4/DKK3/SOX10/SOX17/ILK/CAV1/PRICKLE1/ADGRA2/FGF10/KLF4/FZD7/HHEX/DACT1/RSPO3/FRZB/MIR145/SOST/TMEM88/SOX7/SFRP1/CDH2/NKD1/GPRC5B/NR4A2/IGFBP6/ANKRD6/CTHRC1/NRARP/…
GOBP_PATTERN_SPECIFICATION_PROCESS	-1.519908958	0.00031396	0.006934192	NDRG4/TGFBR1/C1QA/NR2F2/IFT172/TCF15/ERBB4/TTC8/BMPR1B/DYNC2LI1/VANGL2/SIX1/EPB41L5/ISL1/TBX20/ROR2/HOXB2/IRX1/EXT1/GALNT11/RARG/MDFI/ALDH1A2/NOTCH1/HOXB4/WNT5A/AR/HOXA2/HES4/HEY1/BHLHE41/WNT11/FGFR2/BMP4/CTNNBIP1/STC1/TCAP/TBX5/HOXD8/HOXB3/SEMA3A/FST/CYP26B1/SOX17/CXXC4/FOXC1/OSR1/MEF2C/HEY2/EDN1/FGF10/SOX18/ACVRL1/DLL4/SEMA3C/HHEX/PKD2/RELN/HAND2/SFRP1/NKD1/EGR2/MEOX1/NRARP/GPC3/SFRP2/C3
GOBP_PROTEIN_KINASE_B_SIGNALING	-1.462099581	0.00267599	0.031276893	PIK3CG/GPER1/FGF7/F10/PTK2/LEP/CCL5/FGFR2/RASD2/PIK3C2B/ESR1/P2RY12/HYAL2/ERBB3/PDGFB/RRAS/F3/CCL3/TMEM100/FGF10/KLF4/HBEGF/ANGPT1/MIR145/CCL19/GAS6/IGF1/NTRK2/BTC/MYOC/TEK/CX3CR1/KDR/RAMP3/IGF2/H19/CCL21
GOBP_AXON_DEVELOPMENT	-1.565927879	1.73E-05	0.000887088	ERBB2/GDF7/LAMB2/TNN/PLXNB1/HDAC6/MAP1B/MAP1A/EZR/PTPRM/FLRT2/OPHN1/EMB/BMPR1B/EPHA5/MYPN/BCL2/CDKL5/ISL1/SKIL/MAPK1/VCL/SLITRK3/FLRT3/MCF2/EXT1/SCARF1/NREP/PLXNB3/FEZ1/RND2/SEMA3B/GFRA3/EPHB3/BOC/CNTN4/SEMA3E/B3GNT2/UNC5C/NOTCH1/SLITRK1/NDN/LAMA5/L1CAM/JAK2/NPTN/SPTAN1/SPTBN1/WNT5A/PTK2/NLGN3/NEO1/PLXNA1/HOXA2/LGR6/PTN/LGI1/FGFR2/ADARB1/SEMA6A/EPHA7/SHANK3/NTN4/SEMA3A/ADCY1/ANOS1/OLFM1/BDNF/MAP2…
GOCC_SIDE_OF_MEMBRANE	-1.595998716	3.98E-06	0.00026323	ITGA1/SNAP25/CD3D/CAPN2/GNGT2/CD83/EPM2AIP1/CACNB4/ADA/SNX18/EZR/ADGRA3/BTN3A2/IGHV3-48/PTPN3/HLA-B/IL2RB/EPHA5/IGHV3-21/IGKC/GNAI1/IGHV3-30/CYTH3/ATP2B1/CD40LG/TRDC/S1PR1/CD24/EEF1A2/CD8A/CUBN/GM2A/TF/IGHV1-18/RAET1E/IGHV3-49/INSR/SLC4A3/TRGV10/ESYT1/MYZAP/IGHG3/GNG7/GFRA3/TLR4/CDIP1/IGHV3-11/GNRH1/IGLC6/STAB2/FRK/RGS1/CD3E/HLA-DQB2/ENOX2/AZGP1/CD79B/LRRK2/F10/BTN3A3/PTK2/GNG11/JUP/IL12RB2/HFE/S…
GOCC_CELL_PROJECTION_MEMBRANE	-1.498656648	0.000862865	0.01393583	BBS9/EVC/SGCE/EZR/TTC8/ATP8B1/MYO1C/ATP2B1/KCNB1/EPB41L5/LAMP5/CDKL5/BMX/CUBN/C2CD5/FERMT1/EHD1/ARHGEF4/INSR/EPS8L2/BVES/PKD1/GABRA4/GPER1/LIMA1/BBS2/MXRA8/SPTBN1/CASK/CYBRD1/PSD3/RASGRP2/DLC1/CLASP2/SHANK3/MYO1D/AIF1L/P2RY12/PALM/ITGA8/SH2D3C/FSCN1/SLC26A2/DPP4/DMD/ATP1B2/MTTP/PKD2/THY1/AKAP5/FGD5/CA4/EHD3/CYS1/GRIA1/TPM1/ABCG2/FAM107A/PROM1/SLC26A4/ITLN1/PODXL
GOCC_CELL_CORTEX	-1.493408807	0.001169836	0.01757015	C2CD5/RAI14/NSMF/GRK4/GYPC/BFSP1/RND2/MYZAP/FRYL/CALB2/PCLO/ADD3/PARD3B/SNCA/MYADM/SPTAN1/SPTBN1/PTK2/PSEN2/CTTNBP2/DCDC2C/PARD6G/FGFR2/HFE/CALD1/UNC13C/DLC1/EPB41L2/EXOC6/FRY/CLASP2/RIMS3/MYO1D/FLNB/AQP7/MYL12B/SELE/CAV1/FSCN1/MYO5B/PPP1R9A/CRIP2/FLNA/PKD2/MYRIP/MPP7/DSTN/HMCN1/RHOBTB1/CDH2/CLIC5/ACTN2/MYH10
GOBP_PROTEIN_LOCALIZATION_TO_CELL_PERIPHERY	-1.520161815	0.000456152	0.009238945	GNAI1/KCNB1/ROCK2/RAB40B/GPC6/GRIP1/C2CD5/PRKG2/CCDC88A/EHD1/KIF13A/PPP2R5A/PKP2/F11R/STX7/LIN7B/ZDHHC8/CD81/SLC9A3R2/PID1/GPER1/LAMA5/BBS2/ARL6IP5/MYADM/SPTBN1/JUP/AR/CSRP3/NHLRC1/LGI1/ATP1B1/TSPAN33/EPB41L2/CLASP2/ZDHHC2/PALM/CAV1/PKDCC/PRKCH/EPHA3/RAMP1/FLNA/ADAM22/GRIN2A/MRAP2/AKAP5/TMEM88/GAS6/EHD3/CDH2/ACTN2/ADIPOQ/RAMP3/RAMP2
GOBP_REGULATION_OF_ACTIN_FILAMENT_BASED_PROCESS	-1.552403396	7.67E-05	0.002677829	RHOBTB2/DIXDC1/RICTOR/ARHGEF10/DMTN/CORO2B/INPP5K/SVIL/CTTN/FES/SEMA5A/LIMCH1/SRI/TGFBR1/GPM6B/CGNL1/CCL11/ARPIN/CD47/EPHA5/MYO1C/SORBS3/MYLK3/KCNJ2/ROCK2/TMSB4X/S1PR1/ARPC1A/GMFG/LMOD3/PICK1/CCDC88A/PKP2/F11R/RND2/SEMA3E/ADD3/LIMA1/PROX1/SYNPO2L/KANK4/DAPK3/SYNPO2/MYADM/SPTAN1/ESAM/SPTBN1/JUP/PAM/WNT11/CDC42EP2/KANK3/TNNC1/RYR2/ARHGEF10L/LMOD1/DLC1/MYBPC3/STC1/CLASP2/SHANK3/FHOD3/LMOD2/CFL2/PTGE…
GOBP_DEVELOPMENTAL_MATURATION	-1.476680364	0.00250476	0.030101586	SOX8/BCL2/S1PR1/GATA2/PICK1/FERMT1/THBS3/SCARF1/BFSP1/AGRN/ALDH1A2/TUSC2/TAL1/CEBPA/LRRK2/WNT5A/LEP/LGI4/UNC13C/NTN4/KCNIP2/ZDHHC2/PALM/SOX10/EDNRB/PPARG/SOX18/ACVRL1/RELN/LHX6/CCL19/PGR/ARHGEF15/TGFB2/IGF1/NR4A2/MYOC/KLF2/CX3CR1/CDH5/CCL21/C3
GOBP_NEGATIVE_REGULATION_OF_WNT_SIGNALING_PATHWAY	-1.460934569	0.005072835	0.048527522	CCDC88C/RAPGEF1/VGLL4/ISL1/ROR2/FERMT1/ALPK2/SOX9/MDFI/NOTCH1/WWOX/WNT5A/TMEM170B/WNT11/CTNNBIP1/FZD6/DKK2/FZD4/DKK3/NXN/SOX10/SOX17/CAV1/CXXC4/PRICKLE1/DACT1/FRZB/SOST/TMEM88/SFRP1/CDH2/NKD1/IGFBP6/ANKRD6/CTHRC1/GPC3/SFRP2/SFRP4
GOBP_PROTEIN_LOCALIZATION_TO_PLASMA_MEMBRANE	-1.505569405	0.000875217	0.01401106	KCNB1/ROCK2/RAB40B/GRIP1/C2CD5/PRKG2/CCDC88A/EHD1/KIF13A/PPP2R5A/PKP2/F11R/STX7/ZDHHC8/CD81/SLC9A3R2/PID1/GPER1/LAMA5/BBS2/ARL6IP5/MYADM/SPTBN1/JUP/AR/CSRP3/NHLRC1/ATP1B1/TSPAN33/CLASP2/ZDHHC2/PALM/PKDCC/PRKCH/EPHA3/RAMP1/FLNA/MRAP2/AKAP5/TMEM88/GAS6/EHD3/CDH2/ACTN2/ADIPOQ/RAMP3/RAMP2
GOBP_TRANSFORMING_GROWTH_FACTOR_BETA_RECEPTOR_SIGNALING_PATHWAY	-1.460509814	0.004638264	0.045204903	FBN2/SKIL/FERMT1/ITGB5/MIR17HG/BAMBI/PMEPA1/NREP/CDKN2B/LTBP4/SLC2A10/F11R/FMOD/VASN/CIDEA/PTK2/HTRA1/COL1A2/IL17RD/TWSG1/GDF10/CD109/DKK3/LTBP2/TGFB1I1/CAV1/HTRA3/ITGB8/CAV2/ACVRL1/CDKN1C/RASL11B/JUN/TGFB2/LEFTY2/LTBP1/ASPN/CDH5/FOS
GOBP_REGULATION_OF_TRANS_SYNAPTIC_SIGNALING	-1.542923951	0.000194723	0.004962257	CLSTN1/RNF19A/SNAP25/MAP1B/MAP1A/SYNGR1/MME/IGSF11/OPHN1/CLSTN2/GNAI1/KCNB1/ROR2/PICK1/MAPK1/NSMF/TMEM25/USP46/CNTN4/CALB2/CBLN1/NLGN4X/MCTP1/GRIK3/GPER1/JAK2/NPTN/LRRK2/NLGN3/KCNMB4/PTN/LGI1/NCS1/UNC13C/SHANK3/RIMS3/ADRA2A/PTPRD/ADRB2/ADCY1/PLK2/ZDHHC2/BDNF/PLCB1/NPTXR/ATP1A2/CALM1/MEF2C/RIMS4/NPY5R/EDN1/DMPK/PRRT2/BCHE/PPP1R9A/RELN/GRIN2A/PRKAR2B/AKAP5/PLCB4/PCDH17/CDH2/EGR2/GRIA1/NTRK2/FAM107A…
GOBP_REGULATION_OF_VASCULATURE_DEVELOPMENT	-1.518044554	0.000558287	0.010519472	FUT1/WNT5A/LEP/JUP/PTN/HSPG2/SEMA6A/CXCL10/DDAH1/CYBB/PLK2/SMOC2/RRAS/CTSH/S100A1/F3/FOXC1/ADGRA2/SPARC/PPARG/ITGB8/NOS3/KLF4/NPR1/HHEX/MIR145/TSPAN12/TIE1/SFRP1/CD34/TGFB2/THBS4/FLT1/PPP1R16B/TEK/ANGPTL7/KLF2/CX3CR1/ANXA3/CDH5/KDR/SFRP2/RGCC/APLNR/RAMP2/ECSCR/SERPINF1/DCN/C3
GOBP_SENSORY_ORGAN_DEVELOPMENT	-1.58537202	3.46E-05	0.00149268	TCF15/PTPRM/HESX1/ATP8B1/BMPR1B/MDM1/SIX1/SOX8/ATP2B1/BCL2/COL8A2/FBN2/ROR2/GATA2/SKIL/MAPK1/COL5A1/RHOJ/KCNQ4/MCOLN3/FSCN2/RARG/BFSP1/OBSL1/SOX9/RORB/AGTPBP1/ALDH1A2/NOTCH1/CEBPA/PROX1/CPAMD8/MYOM2/WNT5A/BNC2/HOXA2/VIM/OSR2/ALDH1A3/PTN/FZD2/UNC45B/FGFR2/MAF/BMP4/TCAP/LGR5/JAG2/FZD6/NES/LRIG3/TWSG1/CRYAB/FZD4/CYP26B1/RBP4/MAB21L1/FOXC1/OSR1/RARB/GPM6A/SPARC/HEY2/EDN1/FGF10/KLF4/ACVRL1/DLL4/FRZB/T…
GOBP_REGULATION_OF_ACTIN_FILAMENT_ORGANIZATION	-1.516454541	0.001909234	0.025383857	RICTOR/ARHGEF10/DMTN/CORO2B/INPP5K/SVIL/CTTN/SEMA5A/LIMCH1/TGFBR1/CGNL1/CCL11/ARPIN/CD47/MYO1C/SORBS3/ROCK2/TMSB4X/S1PR1/ARPC1A/GMFG/LMOD3/PICK1/CCDC88A/F11R/ADD3/LIMA1/SYNPO2L/KANK4/SYNPO2/MYADM/SPTAN1/ESAM/SPTBN1/WNT11/CDC42EP2/KANK3/ARHGEF10L/LMOD1/DLC1/CLASP2/SHANK3/FHOD3/LMOD2/CFL2/PTGER4/PFN2/ASAP3/PAK3/SLIT2/PPP1R9A/FLNA/ELN/TMOD2/DSTN/FRMD7/SFRP1/ARHGEF15/TPM1/MYOC/ACTN2/RGCC/CCL21
GOBP_LIPID_CATABOLIC_PROCESS	-1.525045069	0.000562556	0.010567903	BDH2/ECI1/PLA2G5/YWHAH/GBA2/HSD17B11/ECHDC2/PLCB2/ACAA2/SCARB1/NAPEPLD/CYP27A1/IVD/PHYH/PEX2/EHHADH/LGALS12/SRD5A1/PLA2G6/SIRT2/IAH1/NUDT7/ACAT2/ACOX3/GDPD1/ECHS1/PLCD3/AIG1/ACADL/GM2A/PLCD1/DDHD2/PNPLA4/PCK1/SCARF1/PECR/LPIN3/STS/CPT1A/PLA1A/THRA/PNPLA7/PIK3CG/LIPE/PLD1/PLCG2/CIDEA/CRABP1/LEP/PLBD1/NAAA/ABCD2/ACAT1/PCCB/ADRA2A/HADH/PNPLA2/ASAH1/CYP26B1/PLCB1/SORL1/FUCA1/CES1/MGLL/RARRES2/ACACB/G…
GOBP_CELL_FATE_COMMITMENT	-1.461589565	0.00528561	0.049496874	MITF/IRF4/GDF7/TGFBR1/NR2F2/ERBB4/SIX1/SOX8/BCL2/ISL1/TBX20/ROR2/GATA2/PRDM1/EXT1/LMO4/SOX9/NOTCH1/TAL1/PROX1/TOX/WNT5A/AR/HOXA2/GAS1/WNT11/FGFR2/BMP4/TBX5/JAG2/CYP26B1/SOX17/TGFB1I1/NOTCH4/MEF2C/PPARG/HEY2/FGF10/KLF4/SOX18/FZD7/DLL4/ZNF521/EBF2/SFRP1/SFRP2
GOBP_RECEPTOR_MEDIATED_ENDOCYTOSIS	-1.547582451	0.000185722	0.004857538	EZR/IGHV3-48/OPHN1/CD207/IGLV1-40/IGKC/IGHV3-30/SNAP91/IGKV1-12/CUBN/TF/IGLV3-19/PICK1/GRK4/SCARF1/HBA1/INSR/USP46/HBA2/IGKV2-30/CD81/IGHV3-11/IGLC6/STAB2/SNCA/PLCG2/RSPO1/SIGLEC1/NLGN3/ARRB1/HSPG2/HFE/IGKV1-5/IGHV3-33/SH3GL3/IGLV2-14/ADRB2/SCGB3A2/IGHV4-39/IGHV4-59/SORL1/IGLV2-23/CD9/SELE/CAV1/IGHV3-23/IGKV3-20/SPARC/CALCRL/IGHV3-7/CAV2/RAMP1/ANGPT1/PDLIM7/CCL19/MASP1/HBB/GRIA1/APOB/ACKR3/IGHA1/…
GOBP_BEHAVIOR	-1.611885551	7.78E-06	0.000447759	ARF4/OPRK1/SRD5A1/NDRG4/NAGLU/ADCY3/SNAP25/CAPN2/ATXN1/ADA/ADRB1/MAP1A/IDO1/SGK1/CCL11/TCF15/CLDN5/MME/DACH1/RNF180/BCL2/GLRB/GM2A/DDHD2/MAPK1/VPS13A/EXT1/INSR/MCOLN3/CPT1A/USP46/DYNLRB1/THRA/ZDHHC8/NLGN4X/GPR176/TAL1/SLITRK1/PREX2/BBS2/NPTN/LRRK2/ARL6IP5/HPGDS/NLGN3/LEP/ALDH1A3/PTN/LGI4/RASD2/ADARB1/ADCY5/CIART/SHANK3/ADCY1/FZD4/PLK2/BDNF/PLCB1/FGF12/ATP1A2/VWA1/SCN9A/ZMPSTE24/GLS/SLC2A4/DPP4/ME…
GOBP_MESENCHYME_DEVELOPMENT	-1.538521418	0.000571261	0.010650455	TCF15/ERBB4/FAM83D/ZFPM2/SIX1/ELL3/SOX8/BCL2/EPB41L5/ISL1/TBX20/MAPK1/BAMBI/EXT1/SEMA3B/SOX9/FBXL17/SEMA3E/VASN/ALDH1A2/NOTCH1/LAMA5/WNT5A/BNC2/S100A4/HEY1/RANBP3L/WNT11/FGFR2/SEMA6A/BMP4/CLASP2/TBX5/SEMA3A/IL17RD/ERBB3/OLFM1/SOX10/TGFB1I1/EDNRB/NOTCH4/FOXC1/SCX/OSR1/MEF2C/TMEM100/HEY2/RBM24/EDN1/ACTG2/NOS3/FGF10/ACVRL1/SEMA3C/EPHA3/FLNA/PKD2/FRZB/HAND2/SEMA3D/SFRP1/CDH2/TGFB2/MEOX1/ACTA2/SEMA3G/…
GOMF_PASSIVE_TRANSMEMBRANE_TRANSPORTER_ACTIVITY	-1.56049266	0.00021383	0.005297184	KCNK7/SCN3B/ANO2/ANO10/KCNK2/SCN5A/ANXA6/TMC8/SCNN1D/TRPV1/TMC6/TMEM38A/TRPM4/TMC7/KCNC4/KCNH2/GRID1/KCNS3/ANO1/LRRC8D/SCN1B/CLIC6/HVCN1/KCNJ12/KCND2/KCNMB2/MCU/SCNN1B/CLIC3/NALCN/SCN2B/KCNB2/TRPM6/SNAP25/CACNB4/CHRNE/SLC26A7/ANO6/KCNA5/GJD3/VDAC3/KCNJ2/BCL2/KCNB1/GLRB/KCNMB1/FAM155B/KCNQ4/MCOLN3/KCNK5/TMEM109/GJC1/PKD1/GABRA4/GRIK3/KCNA4/TMEM37/CACNA2D3/GABRB1/KCNA3/KCNMB4/CLCN4/GJA4/TRPC1/TMEM1…
GOMF_SULFUR_COMPOUND_BINDING	-1.525918745	0.001041031	0.015943677	GREM2/ANG/CRISPLD2/EFEMP2/IMPG2/CCL8/GSTM2/ACOT11/ACADL/POSTN/COL5A1/THBS3/COMP/AGRN/PCOLCE2/ADAMTSL5/ADAMTS5/CXCL11/CTSG/FGF7/VEGFB/PRELP/RSPO1/LGR6/PTN/FGFR2/RYR2/RSPO2/NELL2/CXCL10/BMP4/COL25A1/GSTP1/ALDH6A1/ANOS1/SMOC2/FST/LTBP2/N6AMT1/COLQ/SELL/FSTL1/SLIT2/FGF10/SLIT3/HBEGF/RSPO3/ECM2/SOST/TNXB/ACACB/SFRP1/CD34/THBS4/APOB/SELP/CLEC3B/LPL
GOCC_RECEPTOR_COMPLEX	-1.611342657	2.44E-05	0.001139614	ERBB2/TRAV39/TGFBR1/ITGA1/PLXNB1/CD3D/ROR1/TRBJ2-5/CHRNE/TRBV20-1/TRAV19/LOXL4/ERBB4/ITGA9/TRAJ3/IMPG2/IL2RB/BMPR1B/EPHA5/TRBJ2-6/TRDC/ROR2/CD8A/CUBN/TF/ITGB5/GPR20/INSR/ACVR1C/PLXNB3/TRBJ2-2/AHR/TRGV10/TLR7/GFRA3/EPHB3/ADCYAP1R1/TLR4/NOTCH1/GABRA4/GRIK3/OLFM2/CD3E/CD79B/NR3C2/GABRB1/TRIL/FLT4/PLXNA1/TRPC1/IL12RB2/FGFR2/HFE/EPHA7/PLXDC1/SHANK3/PTPRQ/IL11RA/TRAF5/ADRA2A/ADRB2/TRBC2/ERBB3/CD74/ITGA…
GOBP_SKELETAL_SYSTEM_MORPHOGENESIS	-1.489916166	0.004206933	0.042123526	SIX1/FBN2/ROR2/HOXB2/EXT1/THBS3/FGF18/COMP/RARG/NAB1/HYAL1/SOX9/THRA/MDFI/PKD1/ALPL/HOXB4/WWOX/RAB33B/HOXA2/OSR2/FGFR2/BMP4/STC1/HOXD8/HOXB3/MMP16/HYAL2/CYP26B1/ZMPSTE24/FOXC1/SCX/OSR1/RARB/MEF2C/RAB23/TMEM119/BMP6/SFRP1/FREM1/TEK/SFRP2/SFRP4
GOBP_SENSORY_SYSTEM_DEVELOPMENT	-1.565999385	0.000227807	0.005511678	NAGLU/LAMB2/TGFBR1/C1QA/IFT172/TUG1/PTPRM/HESX1/BMPR1B/MDM1/SOX8/ATP2B1/BCL2/COL8A2/ISL1/FBN2/SKIL/COL5A1/RHOJ/FSCN2/RARG/BFSP1/OBSL1/SOX9/RORB/AGTPBP1/ALDH1A2/PROX1/CPAMD8/MYOM2/WNT5A/VIM/OSR2/ALDH1A3/PTN/UNC45B/MAF/BMP4/SEMA3A/NES/TWSG1/CRYAB/FZD4/P2RY12/RBP4/MAB21L1/FOXC1/RARB/GPM6A/FGF10/KLF4/ACVRL1/DLL4/THY1/MYOM1/TSPAN12/BMP6/NKD1/ARHGEF15/TGFB2/NTRK2/FLT1/THRB/PROM1/ANGPTL7/MFAP5/SERPINF1/…
GOBP_RESPONSE_TO_ALCOHOL	-1.508573798	0.00277105	0.032026751	ADCY2/KCNMB1/AHR/CPT1A/USP46/FECH/GNRH1/NLRP3/CCND1/LEP/JUP/FGFR2/ADCY5/GSTP1/CLDN1/CA3/CYBB/ADCY1/PTGER4/RBP4/CALM1/SLC2A4/CCL3/CES1/SLIT2/SPARC/PPARG/SLIT3/KLF4/GRIN2A/AVPR1A/PTGFR/CCL19/GPLD1/OXCT1/SFRP1/FOSB/ADIPOQ/KLF2/ACTC1/FOS/CCL21
GOBP_CONNECTIVE_TISSUE_DEVELOPMENT	-1.522554926	0.001196212	0.017879919	BMPR1B/CHADL/SOX8/ROR2/MUSTN1/SLC39A13/GPR4/COL5A1/EXT1/THBS3/PPARGC1A/FGF18/COMP/RARG/HYAL1/SOX9/THRA/ADAMTS7/PKD1/NOTCH1/BBS2/WNT5A/LEP/OSR2/WNT11/RSPO2/MAF/BMP4/STC1/PDGFD/HOXB3/HYAL2/PDGFB/SORL1/ZMPSTE24/SCX/OSR1/RARB/MEF2C/PKDCC/ITGB8/EDN1/ACVRL1/LUM/FRZB/CRIP1/EBF2/HAND2/GPLD1/BMP6/OXCT1/CD34/ACTA2/CYTL1/SFRP2
GOBP_ACTIN_FILAMENT_ORGANIZATION	-1.635092397	3.40E-06	0.000237595	ARHGAP28/FAM171A1/RHOBTB2/POF1B/RICTOR/ARHGEF10/COBL/DMTN/MCU/CORO2B/INPP5K/SVIL/CTTN/ZBED3/SEMA5A/LIMCH1/TGFBR1/SHROOM1/XIRP1/CGNL1/ELMO1/MICAL3/CCL11/EZR/ARPIN/ANG/CD47/SPATC1L/MYO1C/ARHGAP12/SORBS3/BCL2/ROCK2/TMSB4X/S1PR1/ARPC1A/GMFG/TF/LMOD3/TPM2/PICK1/CCDC88A/ITGB5/FSCN2/F11R/RND2/ARHGAP25/ADD3/LIMA1/DIAPH3/PROX1/SYNPO2L/KANK4/SYNPO2/JAK2/MYADM/SPTAN1/ESAM/SPTBN1/WNT11/CDC42EP2/KANK3/ARRB1/N…
GOBP_NEGATIVE_REGULATION_OF_ION_TRANSPORT	-1.567967108	0.000443243	0.00909599	INPP5K/ENY2/WNK2/INSIG1/SRI/MAOB/GPM6B/ADA/ERP29/CRY1/MIR103A1/ISCU/AGTR2/BCL2/KCNB1/GSTM2/RAB11FIP5/PRKG2/FERMT1/SLC43A1/MDFIC/ERLEC1/ACVR1C/MIR766/CALM2/BARD1/WWP2/PID1/SNCA/LRRK2/ARL6IP5/INHBB/SREBF2/LEP/ADRA2B/STC1/KCNAB1/STK39/ADRA2A/P2RY12/FGF12/SLN/ATP1A2/RSAD2/CD74/CAV1/CALM1/OSR1/PKDCC/NPY5R/REM1/RAB23/ANGPT1/PKD2/CLIC2/PLN/SFRP1/ACTN2/ADIPOQ/GEM/CASQ2/SFRP4/APOD
GOBP_MONOCARBOXYLIC_ACID_BIOSYNTHETIC_PROCESS	-1.517909102	0.00265498	0.031089761	ELOVL2/HOGA1/IDO1/RGN/PRKAG2/ACSM5/PER2/ELOVL4/GSTM2/ACADL/PECR/THNSL2/MIR766/DHRS9/ALDH1A2/HACD4/PROX1/HPGDS/OSBPL1A/SCD/FADS2/ALDH1A3/OSBPL3/TECRL/ABCD2/GSTP1/GPX4/CD74/CES1/MGLL/EDN1/ELOVL7/GATM/AVPR1A/HACD1/CH25H/ACACB/PLP1/ADIPOQ/LPL/PTGDS
GOCC_SITE_OF_POLARIZED_GROWTH	-1.502901931	0.00255826	0.030415414	PALLD/MYO9A/TIAM2/RTN4R/AMFR/ARHGAP4/ARPC5/PTPRS/APBB1/KIF20B/KIF5B/COBL/TIAM1/CTTN/GDPD5/SIRT2/SNAP25/DCTN2/MAP1B/SLC2A13/STMN2/ANG/IGHMBP2/LAMP5/CDKL5/COPG2/FLRT3/TIMP2/NGEF/FEZ1/FRYL/BOC/UNC5C/L1CAM/APBB2/SNCA/LRRK2/PSEN2/EXOC6/FRY/NDRG2/OLFM1/FSCN1/MAP2/CALM1/GPM6A/PPP1R9A/FLNA/THY1/TMOD2/FRMD7
GOBP_POSITIVE_REGULATION_OF_PROTEIN_KINASE_B_SIGNALING	-1.499769212	0.004584986	0.044896761	PIK3CG/FGF7/F10/PTK2/LEP/FGFR2/RASD2/ESR1/P2RY12/ERBB3/PDGFB/F3/CCL3/FGF10/HBEGF/ANGPT1/CCL19/GAS6/BTC/MYOC/TEK/CX3CR1/RAMP3/IGF2/H19/CCL21
GOBP_EXTERNAL_ENCAPSULATING_STRUCTURE_ORGANIZATION	-1.639290271	8.26E-06	0.000466797	LAMB2/TGFBR1/ADAMTS17/ITGA1/ICAM3/JAM2/CAPN2/GPM6B/LOXL1/LOXL4/ADAMTS2/TCF15/MPZL3/FLRT2/CRTAP/TNXA/CRISPLD2/ITGA9/CD47/EFEMP2/CHADL/LAMA4/COL4A6/COL8A2/FBN2/COL4A3/SPOCK2/FERMT1/SCUBE3/HAS1/POSTN/ADAMTS6/ITGB5/COL5A1/EXT1/TIMP2/POMT1/SERAC1/COMP/LAMC1/SLC2A10/AGRN/F11R/CST3/SOX9/FMOD/ADAMTS7/ADAMTSL5/ADAMTS5/FBLN5/NOTCH1/NPNT/ADAMTSL3/LAMA5/PXDN/COL16A1/CTSG/HSPG2/SCUBE1/TLL1/HTRA1/CLASP2/NTN4/C…
GOBP_OSSIFICATION	-1.643529046	7.29E-06	0.000431909	SOX8/ATP2B1/BCL2/S1PR1/FBN2/ROR2/RASSF2/KL/MAPK1/BAMBI/EXT1/THBS3/FGF18/COMP/ISG15/ZBTB40/NAB1/SOX9/THRA/RORB/NOTCH1/NPNT/ALPL/CEBPA/ID3/WWOX/WNT5A/PTK2/LEP/HOXA2/OSR2/TWIST2/FSTL3/PTN/RANBP3L/WNT11/FGFR2/RSPO2/FHL2/JUND/CLEC11A/BMP4/CTNNBIP1/STC1/TOB1/COL1A2/ADRB2/TWSG1/GDF10/MMP16/PTGER4/IGSF10/ZMPSTE24/FOXC1/SCX/OSR1/SLC26A2/BCAP29/MEF2C/SORT1/CCL3/PKDCC/SPARC/PPARG/KAZALD1/SLC8A1/SOST/MN1/PDL…
GOCC_SYNAPTIC_MEMBRANE	-1.610206972	5.92E-05	0.002205054	CLTB/TRPV1/STXBP1/AKAP9/SRPX2/FAIM2/APBA1/PTPRS/GABBR1/SLITRK2/SSPN/GRID1/MX1/MX2/STX2/ZDHHC17/LRRC4/KCND2/SNPH/TIAM1/ABHD17B/DNM1/CLSTN1/SNAP25/CHRNE/ERBB4/CNKSR2/CLSTN2/RGS9/SNAP91/ATP2B1/KCNB1/IGSF9B/GRIP1/GLRB/PICK1/SLITRK3/FLRT3/KCTD12/SNTA1/LIN7B/CALB2/CBLN1/NLGN4X/GABRA4/SLITRK1/GRIK3/GPER1/NPTN/GABRB1/KCNA3/NLGN3/CNTN1/LRRC4B/PDE2A/CASK/ARRB1/EPHA7/UNC13C/SHANK3/RIMS3/CDH8/PTPRD/ADCY1/CRY…
GOCC_VACUOLAR_LUMEN	-1.518577403	0.004014584	0.041057047	MANBA/CYB5R3/GPC5/DSN1/CD1E/ACTR10/NAGLU/PLD3/NHLRC3/SDC3/GPC6/CUBN/GM2A/MAPK1/IDUA/AGRN/HYAL1/FMOD/FRK/CTSG/MNDA/PRELP/IDS/HSPG2/NAAA/VAT1/AGA/EPDR1/CTSF/ASAH1/CD74/FUCA1/PYGB/ACAN/LUM/CTSK/APOB/OMD/OGN/GPC3/DCN/C3
GOBP_REGULATION_OF_EPITHELIAL_CELL_MIGRATION	-1.588712596	0.000463077	0.009288428	NR2F2/MCC/HDAC6/SASH1/PRCP/MIR101-1/PTPRM/MIR23A/VASH1/AGTR2/ROCK2/EPB41L5/TMSB4X/GATA2/RHOJ/STARD13/FGF18/HYAL1/SOX9/EPB41L4B/PIK3CG/NOTCH1/PROX1/ATOH8/FGF7/PLCG2/FUT1/WNT5A/PTK2/FLT4/JUP/HDAC5/PTN/CARD10/BMP4/STC1/CLASP2/SEMA3A/MMRN2/MIR410/PLK2/SMOC2/PFN2/PDGFB/RRAS/CTSH/MEF2C/SLIT2/ADGRA2/SPARC/PPARG/EDN1/NOS3/FGF10/KLF4/ACVRL1/DLL4/HBEGF/ANGPT1/GPLD1/TGFB2/TEK/ANXA3/KDR/RGCC/SERPINF1/DCN
GOCC_NEURON_SPINE	-1.521920839	0.003942251	0.040584303	MX1/MX2/LRRC4/KCND2/ARHGAP33/TIAM1/ABHD17B/CTTN/ARF4/DNM1/SRI/CLSTN1/MAP1B/EEF2K/OPHN1/KCNJ2/ATP2B1/CNN3/GPER1/CD3E/KCNA4/PTK2/CTTNBP2/ARRB1/SHANK3/CRYAB/PALM/ATP1A2/ITGA8/GPM6A/PRRT2/PPP1R9A/GRIN2A/SLC8A1/PRKAR2B/AKAP5/GRIA2/GRIA1/NTRK2/ACTN2/PALMD
GOBP_METAL_ION_TRANSPORT	-1.67680663	2.78E-06	0.000198621	CCL8/RGS9/KCNJ2/ATP2B1/BCL2/GSTM2/SLC25A23/SLC39A13/MICU3/FAM155B/MCOLN3/TUSC3/KCNK5/CNNM2/CRACR2B/CALM2/PKD1/PIK3CG/GPER1/CXCL11/SLC39A10/TMEM37/SNCA/PLCG2/CACNA2D3/PSEN2/SLC40A1/GJA4/CCL5/TRPC1/NCS1/RYR2/FXYD1/ATP1B1/CXCL10/MYLK/SMDT1/STC1/CASQ1/HRC/AHNAK/ADRA2A/KCNIP2/CYSLTR1/P2RY12/IL16/JPH2/PDGFB/TRPC6/SLN/RYR3/ATP1A2/ZMPSTE24/CAV1/CALM1/GPM6A/CCL3/DMD/CALCRL/TSPAN13/CAMK2G/WFS1/REM1/RAMP1/A…
GOBP_NEGATIVE_REGULATION_OF_LOCOMOTION	-1.63832615	2.36E-05	0.001124089	MITF/SEMA5A/LIMCH1/CHRD/NDRG4/TNN/NR2F2/MCC/SCAI/ADA/RGN/ARPIN/CLDN5/ERBB4/MIR101-1/DACH1/PTPRM/VASH1/AGTR2/BCL2/HAS1/VCL/PPARGC1A/ACVR1C/PLXNB3/STARD13/MIR218-1/TCAF1/SEMA3B/SEMA3E/DUSP3/MCTP1/NOTCH1/GNRH1/WNT5A/JUP/HDAC5/PTN/CARD10/WNT11/ADARB1/SEMA6A/DLC1/STC1/GSTP1/CLASP2/TBX5/SEMA3A/MMRN2/MIR410/PTGER4/HYAL2/PFN2/PLCB1/RRAS/CD74/SPINT2/DPP4/MEF2C/SLIT2/PPARG/DUSP1/KLF4/ACVRL1/DLL4/PODN/SEMA3…
GOBP_ANATOMICAL_STRUCTURE_MATURATION	-1.554462449	0.001782667	0.024084685	SOX8/BCL2/S1PR1/GATA2/PICK1/FERMT1/THBS3/SCARF1/BFSP1/AGRN/ALDH1A2/TUSC2/TAL1/CEBPA/LRRK2/WNT5A/LEP/LGI4/NTN4/KCNIP2/SOX10/EDNRB/PPARG/SOX18/ACVRL1/LHX6/CCL19/PGR/TGFB2/IGF1/NR4A2/MYOC/KLF2/CX3CR1/CDH5/CCL21/C3
GOBP_POSITIVE_REGULATION_OF_CANONICAL_WNT_SIGNALING_PATHWAY	-1.523465406	0.003457243	0.03751682	DAPK3/LRRK2/RSPO1/PPM1B/TBL1X/JUP/LGR6/FGFR2/RSPO2/LGR5/DKK2/ILK/CAV1/ADGRA2/FGF10/HHEX/DACT1/RSPO3/MIR145/SFRP1/GPRC5B/NRARP/GPC3/SFRP2/SFRP4
GOBP_UROGENITAL_SYSTEM_DEVELOPMENT	-1.634391503	3.42E-05	0.00149268	VANGL2/AGTR2/SIX1/SOX8/KLF15/BCL2/CD24/GATA2/IRX1/COL4A3/TREX1/GPR4/ADAMTS6/EXT1/ZBTB14/RARG/SOX9/EPHB3/PKD1/ALDH1A2/NOTCH1/NPNT/PROX1/LAMA5/ID3/LRRK2/WNT5A/AR/OSR2/FSTL3/KLHL3/WNT11/FGFR2/EPHA7/KCNJ8/BMP4/CTNNBIP1/LGR5/PDGFD/ESR1/ACE/ENPEP/HYAL2/CYP26B1/RBP4/PDGFB/SOX17/ITGA8/ZMPSTE24/CTSH/FOXC1/OSR1/RARB/MEF2C/SLIT2/FGF10/WFS1/AGTR1/ANGPT1/PKD2/CRIP1/BMP6/SFRP1/CD34/TGFB2/TEK/PROM1/GPC3/ADIPOQ/…
GOBP_REGULATION_OF_CELL_JUNCTION_ASSEMBLY	-1.553905019	0.002357317	0.029301195	CLDN5/EEF2K/FLRT2/CLSTN2/PDLIM5/MYO1C/SIX1/ROCK2/EPB41L5/RAPGEF1/GPC6/LRRN3/VCL/SLITRK3/FLRT3/AGRN/F11R/EPHB3/CBLN1/DUSP3/SLITRK1/DAPK3/COL16A1/SNCA/WNT5A/PTK2/NLGN3/LRRC4B/EPHA7/DLC1/CLASP2/CLDN1/PTPRD/ACE/BDNF/CAV1/MEF2C/PRKCH/ACVRL1/PPP1R9A/EPHA3/THY1/LRRN1/SFRP1/NTRK2/MYOC/FAM107A/TEK/AMIGO2/KDR/APOD
GOBP_HUMORAL_IMMUNE_RESPONSE	-1.611973869	0.000188554	0.004884931	IGHV3-21/IGLV1-40/CCL13/IGKC/IGHV3-30/IGKV1-12/BCL2/TRDC/TF/IGHV1-18/IGLV3-19/IGHV3-49/CXCL2/IGHG3/SPNS2/IGKV2-30/CD81/IGHV3-11/NOTCH1/IGLC6/CXCL11/SLPI/CTSG/IGKV1-5/CXCL10/IGHV3-33/IGLV2-14/TRBC2/IGHG4/IGHV4-39/IGHV4-59/IGLV2-23/HLA-DQB1/BST1/IGHV3-23/IGKV3-20/MEF2C/MFAP4/IGHM/IGHV3-7/RARRES2/IGHG1/HLA-DRB1/CXCL9/MASP1/CD55/C6/IGHG2/IGHA1/IGHA2/RGCC/CFI/ITLN1/JCHAIN/PLA2G2A/C3/C7/CXCL14/CFD
GOBP_REGULATION_OF_CELL_SUBSTRATE_ADHESION	-1.572357242	0.000876536	0.01401106	EFEMP2/RSU1/BCL2/ROCK2/EPB41L5/LGALS1/SPOCK2/FERMT1/POSTN/VCL/SEMA3E/DUSP3/NOTCH1/NPNT/CD3E/DAPK3/COL16A1/JAK2/MYADM/FUT1/PTK2/JUP/OLFM4/CASK/PTN/DLC1/CLASP2/FZD4/PDGFB/BST1/RRAS/ILK/ACVRL1/FZD7/EPHA3/FLNA/ECM2/LIMS2/FBLN2/THY1/ACTN4/SFRP1/VIT/FBLN1/MYOC/FAM107A/TEK/KDR/ITGA6/CCL21/APOD
GOCC_PLASMA_MEMBRANE_PROTEIN_COMPLEX	-1.73420001	2.50E-08	4.44E-06	ERBB2/TRAV39/SCN2B/TGFBR1/KCNB2/ITGA1/SNAP25/CD3D/GNGT2/CACNB4/ATP6AP1L/EPS15/TRBJ2-5/CHRNE/TRBV20-1/EVC/SGCE/TRAV19/KCNA5/GJD3/ITGA9/TRAJ3/HLA-B/IL2RB/BMPR1B/CDH24/GNAI1/KCNJ2/TRBJ2-6/KCNB1/TRDC/GLRB/CD8A/TF/ITGB5/KCNMB1/KCNQ4/INSR/ACVR1C/TRBJ2-2/SNTA1/TRGV10/GNG7/LIN7B/GJC1/GRIK3/OLFM2/CD3E/HLA-DQB2/CASP10/KCNA4/CD79B/CACNA2D3/KCNA3/PSEN2/KCNMB4/SGCB/NEO1/GNG11/JUP/GJA4/HSPG2/HFE/FXYD1/KCNJ8/AT…
GOBP_CELL_MATRIX_ADHESION	-1.604107056	0.000183651	0.004838736	BCL2/ROCK2/EPB41L5/FERMT1/POSTN/VCL/ITGB5/THBS3/SEMA3E/FBLN5/TRIP6/PKD1/DUSP3/NPNT/L1CAM/CD3E/DAPK3/COL16A1/TMEM8B/SIGLEC1/FUT1/PTK2/JUP/CASK/DLC1/AJUBA/CLASP2/EPDR1/BCAM/BST1/RRAS/ILK/ITGA8/ITGA7/ACVRL1/ITGBL1/EPHA3/ECM2/THY1/THSD1/SFRP1/CD34/FREM1/MYOC/FAM107A/ACTN2/TEK/ITGB4/KDR/CCL21/APOD
GOBP_B_CELL_MEDIATED_IMMUNITY	-1.580204317	0.001281085	0.018823051	IGHV3-48/INPP5D/IGHV3-21/IGLV1-40/IGKC/IGHV3-30/IGKV1-12/CD40LG/TRDC/IGHV1-18/IGLV3-19/TREX1/IGHV3-49/MSH2/IGHG3/IGKV2-30/CD81/IGHV3-11/IGLC6/IGKV1-5/IGHV3-33/IGLV2-14/TRBC2/IGHG4/IGHV4-39/IGHV4-59/IGLV2-23/HLA-DQB1/CD74/IGHV3-23/IGKV3-20/IGHM/IGHV3-7/IGHG1/HLA-DRB1/CD55/C6/IGHG2/IGHA1/IGHA2/CFI/C3/C7
GOCC_ACTIN_CYTOSKELETON	-1.731556844	5.12E-08	7.96E-06	SHROOM1/CAPN2/MYL3/ROR1/DCTN2/XIRP1/CGNL1/EZR/CLDN5/ANG/ABLIM2/OPHN1/PDLIM5/MYO1C/MYLK3/ARPC1A/MYL4/LMOD3/ACTR1B/TPM2/PPP1R12A/VCL/WIPF3/AMPH/MYOZ1/RCSD1/ARHGAP21/FSCN2/MYZAP/CALB2/MYH7/CNN3/DAAM1/TRIP6/SMTN/MYL6/LIMA1/SYNPO2L/DAPK3/SYNPO2/SNCA/MYADM/SPTAN1/SPTBN1/PTK2/KAT2B/ZNF185/JUP/CTTNBP2/CASK/ABRA/DCDC2C/MYL2/TNNC1/HFE/LMOD1/GAS7/MYLK/CALD1/DLC1/EPB41L2/FHOD3/TNNT2/MYO1D/LMOD2/AHNAK/CFL2/AI…
GOBP_CELL_SUBSTRATE_ADHESION	-1.673845614	6.76E-06	0.000407832	SORBS3/BCL2/ROCK2/EPB41L5/LGALS1/SPOCK2/FERMT1/POSTN/VCL/ITGB5/THBS3/BVES/LAMC1/EPHB3/SEMA3E/FBLN5/TRIP6/PKD1/DUSP3/NOTCH1/NPNT/LAMA5/L1CAM/CD3E/DAPK3/COL16A1/TMEM8B/JAK2/MYADM/SIGLEC1/FUT1/PTK2/JUP/OLFM4/CASK/PTN/DLC1/AJUBA/CLASP2/NTN4/EPDR1/FZD4/PDGFB/BCAM/BST1/RRAS/ILK/ITGA8/ITGA7/ACVRL1/FZD7/ITGBL1/EPHA3/ATP1B2/FLNA/ANGPT1/ECM2/LIMS2/FBLN2/THY1/ACTN4/THSD1/GAS6/SFRP1/VIT/CD34/FREM1/FBLN1/MYOC…
GOBP_AMEBOIDAL_TYPE_CELL_MIGRATION	-1.715167734	2.25E-07	2.42E-05	ERBB4/PRCP/MIR101-1/PTPRM/MIXL1/MIR23A/VASH1/AGTR2/SOX8/ROCK2/EPB41L5/TMSB4X/ISL1/GATA2/FERMT1/HAS1/PIK3R3/RHOJ/ACVR1C/STARD13/FGF18/SEMA3B/HYAL1/SOX9/EPB41L4B/PLEKHG5/SEMA3E/PIK3CG/NOTCH1/PROX1/ATOH8/LAMA5/FGF7/PLCG2/FUT1/WNT5A/PTK2/FLT4/JUP/HDAC5/PTN/CARD10/WNT11/SEMA6A/BMP4/STC1/CLASP2/SEMA3A/MMRN2/MIR410/PLK2/P2RY12/HYAL2/SMOC2/PFN2/PDGFB/SOX10/RRAS/SOX17/EDNRB/CTSH/PAK3/FSTL1/EFNB2/DPP4/MEF2…
GOBP_REGULATION_OF_CELLULAR_RESPONSE_TO_GROWTH_FACTOR_STIMULUS	-1.639600855	7.59E-05	0.002667639	MYO1C/AGTR2/FBN2/SKIL/FERMT1/MIR17HG/BAMBI/PMEPA1/NREP/CDKN2B/FGF18/LTBP4/SLC2A10/VASN/NOTCH1/NPTN/CIDEA/WNT5A/NEO1/CASK/FSTL3/SEMA6A/BMP4/HTRA1/TOB1/MMRN2/IL17RD/TWSG1/FZD4/SMOC2/FST/CD109/DKK3/SORL1/TGFB1I1/CAV1/HTRA3/FSTL1/SLIT2/ADGRA2/PPARG/FGF10/CAV2/ACVRL1/HHEX/CDKN1C/RBPMS2/SOST/TSPAN12/RASL11B/SFRP1/CRIM1/GPC3/MIR140/LTBP1/ASPN/CDH5/SFRP2/SFRP4/DCN/CHRDL1
GOBP_REGIONALIZATION	-1.631916307	0.000195966	0.004967388	TMEM107/CHRD/TGFBR1/C1QA/NR2F2/IFT172/TCF15/BMPR1B/SIX1/EPB41L5/ISL1/TBX20/ROR2/HOXB2/IRX1/EXT1/RARG/MDFI/ALDH1A2/NOTCH1/HOXB4/WNT5A/AR/HOXA2/HES4/HEY1/BHLHE41/WNT11/FGFR2/BMP4/CTNNBIP1/TCAP/HOXD8/HOXB3/SEMA3A/CYP26B1/SOX17/CXXC4/FOXC1/OSR1/MEF2C/HEY2/EDN1/FGF10/ACVRL1/DLL4/SEMA3C/HHEX/RELN/SFRP1/NKD1/EGR2/MEOX1/NRARP/GPC3/SFRP2/C3
GOBP_TISSUE_MIGRATION	-1.670288909	1.11E-05	0.000595265	PRCP/MIR101-1/PTPRM/MIR23A/VASH1/AGTR2/ROCK2/EPB41L5/TMSB4X/GATA2/FERMT1/PIK3R3/RHOJ/STARD13/FGF18/HYAL1/SOX9/EPB41L4B/PLEKHG5/PIK3CG/NOTCH1/PROX1/ATOH8/FGF7/PLCG2/FUT1/WNT5A/PTK2/FLT4/JUP/HDAC5/PTN/CARD10/BMP4/STC1/CLASP2/SEMA3A/MMRN2/MIR410/PLK2/SMOC2/PFN2/PDGFB/RRAS/CTSH/FSTL1/EFNB2/DPP4/MEF2C/SLIT2/ADGRA2/SPARC/PPARG/EDN1/ACTG2/NOS3/EPHB4/FGF10/KLF4/SOX18/ACVRL1/DLL4/HBEGF/ANGPT1/GPLD1/TGFB2/…
GOCC_EXTERNAL_SIDE_OF_PLASMA_MEMBRANE	-1.690135445	3.88E-06	0.000262516	ADGRA3/BTN3A2/IGHV3-48/IL2RB/EPHA5/IGHV3-21/IGKC/IGHV3-30/CD40LG/TRDC/S1PR1/CD24/CD8A/CUBN/TF/IGHV1-18/RAET1E/IGHV3-49/INSR/SLC4A3/TRGV10/IGHG3/GFRA3/TLR4/IGHV3-11/IGLC6/STAB2/CD3E/ENOX2/AZGP1/CD79B/F10/BTN3A3/IL12RB2/HFE/SCUBE1/CXCL10/IGHV3-33/FCGRT/IL11RA/ACE/ENPEP/TRBC2/FOLR2/IGHG4/P2RY12/HYAL2/IGHV4-39/IGHV4-59/BCAM/CD74/IGHV3-23/F3/SLC2A4/CD248/NCAM1/CD1C/IGHM/IGHV3-7/KCNJ3/ATP1B2/HEG1/MCAM/…
GOBP_NEGATIVE_REGULATION_OF_CYTOSKELETON_ORGANIZATION	-1.561075994	0.003047336	0.034079744	DMTN/CORO2B/INPP5K/SVIL/HDAC6/MAP1B/CGNL1/STMN2/ARPIN/MDM1/TMSB4X/S1PR1/GMFG/LMOD3/PICK1/F11R/ADD3/LIMA1/KANK4/SNCA/MYADM/SPTAN1/SPTBN1/KAT2B/KANK3/LMOD1/DLC1/CLASP2/SHANK3/FHOD3/LMOD2/PFN2/MAP2/SLIT2/PPP1R9A/TMOD2/FRMD7/MYOC/CDH5
GOBP_BONE_DEVELOPMENT	-1.589972897	0.000838638	0.013682508	EXT1/THBS3/FGF18/COMP/RARG/NAB1/SOX9/SPNS2/TRIM45/TAL1/ALPL/HOXB4/PDGFC/LEP/OSR2/RANBP3L/FGFR2/BMP4/STC1/MMP16/PTGER4/CYP26B1/ZMPSTE24/FOXC1/SCX/RARB/MEF2C/PLS3/RAB23/TMEM119/BMP6/LRRC17/FREM1/IGF1/MYOC/TEK/SFRP2/SFRP4
GOBP_BLOOD_VESSEL_ENDOTHELIAL_CELL_MIGRATION	-1.549193805	0.00365292	0.038893592	PRCP/MIR101-1/MIR23A/VASH1/AGTR2/TMSB4X/GATA2/PIK3R3/RHOJ/STARD13/FGF18/NOTCH1/JUP/HDAC5/CARD10/MMRN2/MIR410/PLK2/PDGFB/EFNB2/MEF2C/SLIT2/PPARG/NOS3/EPHB4/KLF4/SOX18/ACVRL1/DLL4/ANGPT1/GPLD1/NR4A1/CDH5/KDR/RGCC/CLEC14A
GOMF_GROWTH_FACTOR_BINDING	-1.552092088	0.00387824	0.040219742	COL5A1/IL10RA/INSR/ACVR1C/LTBP4/VASN/PXDN/FLT4/PTN/FGFR2/HTRA1/IL11RA/COL1A2/TWSG1/HYAL2/ERBB3/CD109/LTBP2/PDGFB/HTRA3/SORT1/KAZALD1/DUSP1/ACVRL1/IGFBPL1/IGFBP6/CRIM1/NTRK2/FLT1/TEK/LTBP1/ITGB4/KDR/ITGA6
GOBP_CELL_CELL_JUNCTION_ORGANIZATION	-1.599838082	0.00131869	0.019008405	CLDN5/ANG/GJD3/CDH24/MYO1C/ROCK2/VCL/EXT1/PKP2/CADM1/F11R/GJC1/NLGN4X/ESAM/JUP/GJA4/WNT11/PARD6G/CLDN1/CDH8/CDH19/ACE/DSG2/CD9/CAV1/FSCN1/ARVCF/PRKCH/FLNA/HEG1/LIMS2/DSP/MPP7/BMP6/CDH2/TGFB2/CDH5/RAMP2/PECAM1
GOMF_CALMODULIN_BINDING	-1.612280175	0.000922183	0.014577837	MYO1C/ATP2B1/ITPKB/CAMKK1/KCNQ4/CAMKK2/SNTA1/PDE1C/MYH7/CNN3/ADD3/RGS1/SPTAN1/SPTBN1/CASK/FBXL2/RYR2/MYLK/CALD1/UNC13C/MARCKSL1/MYO1D/ADCY1/PLCB1/RYR3/MAP2/MYO5B/MYH6/KCNN3/CNN2/NOS3/CAMK2G/MYH11/REM1/SLC8A1/TTN/AKAP5/MYO5C/CNN1/GEM/MYH10
GOBP_SYNAPSE_ASSEMBLY	-1.59038701	0.001203976	0.017952805	PLXNB1/CLSTN1/MAP1B/ERBB4/FZD1/EEF2K/FLRT2/PCDHB4/CLSTN2/PDLIM5/SIX1/GPC6/SPOCK2/LRRN3/SLITRK3/FLRT3/OBSL1/AGRN/EPHB3/PCLO/CBLN1/NLGN4X/SLITRK1/SNCA/NPTN/DNER/WNT5A/NLGN3/LRRC4B/EPHA7/ADGRL3/SHANK3/PTPRD/BDNF/GPM6A/EFNB2/MEF2C/PPP1R9A/LRRN1/PCDH17/CDH2/NTRK2/LGI2/AMIGO2
GOBP_CELL_JUNCTION_ASSEMBLY	-1.740543538	3.18E-07	3.15E-05	CLDN5/ERBB4/FZD1/EEF2K/GJD3/FLRT2/OPHN1/PCDHB4/CLSTN2/PDLIM5/CDH24/MYO1C/SIX1/BCL2/ROCK2/EPB41L5/RAPGEF1/GPC6/SPOCK2/LRRN3/VCL/SLITRK3/FLRT3/PKP2/OBSL1/LAMC1/AGRN/F11R/EPHB3/PCLO/GJC1/CBLN1/NLGN4X/TRIP6/DUSP3/SLITRK1/DAPK3/COL16A1/SNCA/NPTN/DNER/ESAM/WNT5A/PTK2/NLGN3/JUP/LRRC4B/GJA4/WNT11/PARD6G/EPHA7/ADGRL3/DLC1/AJUBA/CLASP2/SHANK3/CLDN1/CDH8/PTPRD/CDH19/ACE/BDNF/CD9/ILK/CAV1/FSCN1/GPM6A/EFNB2/M…
GOBP_REGULATION_OF_CELL_MATRIX_ADHESION	-1.536148208	0.004355017	0.043163398	BCL2/ROCK2/EPB41L5/FERMT1/POSTN/VCL/SEMA3E/DUSP3/CD3E/DAPK3/COL16A1/FUT1/PTK2/JUP/CASK/DLC1/CLASP2/BST1/RRAS/ACVRL1/EPHA3/THY1/SFRP1/MYOC/FAM107A/TEK/KDR/CCL21/APOD
GOBP_ENDOTHELIAL_CELL_PROLIFERATION	-1.609480538	0.001090592	0.016571815	ALDH1A2/PROX1/ATOH8/VEGFB/FUT1/WNT5A/FLT4/LEP/BMP4/MIR410/PDGFB/CAV1/F3/MEF2C/SPARC/PPARG/CAV2/ACVRL1/DLL4/AGTR1/BMP6/TIE1/CD34/EGFL7/THBS4/SCG2/FLT1/PPP1R16B/NR4A1/TEK/NRARP/KDR/RGCC/APLNR/IGF2
GOBP_NEURON_PROJECTION_GUIDANCE	-1.686435613	2.85E-05	0.001294026	GLI2/KIF5B/SCN1B/SEMA6B/EPHB6/SEMA5B/SEMA5A/ERBB2/GDF7/LAMB2/PLXNB1/EZR/PTPRM/FLRT2/OPHN1/EMB/BMPR1B/EPHA5/MYPN/ISL1/MAPK1/FLRT3/EXT1/PLXNB3/FEZ1/SEMA3B/GFRA3/EPHB3/BOC/CNTN4/SEMA3E/B3GNT2/UNC5C/NOTCH1/LAMA5/L1CAM/NPTN/SPTAN1/SPTBN1/WNT5A/PTK2/NEO1/PLXNA1/HOXA2/LGR6/LGI1/SEMA6A/EPHA7/SHANK3/NTN4/SEMA3A/ANOS1/BDNF/MYOT/EFNB2/SLIT2/NCAM1/EPHB4/SLIT3/SEMA3C/EPHA3/RELN/ROBO4/PDLIM7/SEMA3D/NEXN/EGR2/G…
GOBP_RESPONSE_TO_TRANSFORMING_GROWTH_FACTOR_BETA	-1.696804865	3.11E-05	0.001393295	ROCK2/EPB41L5/FBN2/SKIL/FERMT1/POSTN/ITGB5/MIR17HG/BAMBI/PPARGC1A/PMEPA1/NREP/CDKN2B/LTBP4/SLC2A10/F11R/CILP/SOX9/FMOD/VASN/WWOX/CIDEA/WNT5A/PTK2/PDE2A/FGFR2/HTRA1/PDGFD/CLDN1/COL1A2/IL17RD/TWSG1/GDF10/HYAL2/CD109/DKK3/LTBP2/TGFB1I1/CAV1/HTRA3/SCX/MEF2C/ITGB8/EDN1/CAV2/ACVRL1/CDKN1C/RASL11B/SFRP1/JUN/TGFB2/MXRA5/LEFTY2/CLEC3B/LTBP1/CX3CR1/ASPN/CDH5/FOS
GOMF_ACTIN_FILAMENT_BINDING	-1.651769176	0.000169812	0.004610865	POF1B/DMTN/LASP1/CORO2B/SVIL/CTTN/SHROOM1/XIRP1/EZR/ABLIM2/MYO1C/ARPC1A/CTNNAL1/MYL4/TPM2/PICK1/FERMT1/RCSD1/FSCN2/MYH7/ADD3/LIMA1/MYOM2/TAGLN/ZNF185/TNNC1/NRAP/GAS7/AJUBA/MARCKSL1/FHOD3/CORO6/MYO1D/CFL2/AIF1L/TNNI3/CTNNA3/FSCN1/SYNE1/MYO5B/MYH6/NEBL/PLS3/MYH11/PPP1R9A/FLNA/ACTN4/ABLIM1/TTN/MYOM1/MYO5C/DSTN/NEXN/TPM1/ACTN2/MYH10
GOMF_PROTEIN_TYROSINE_KINASE_ACTIVITY	-1.583432901	0.002357317	0.029301195	MAP2K5/EPHB6/ITK/FES/NEK1/MAP2K4/ERBB2/CLK1/DYRK2/CLK4/ERBB4/EPHA5/ROR2/BMX/CAMKK2/INSR/EPHB3/MAP2K6/FRK/JAK2/PTK2/FLT4/FGFR2/WEE1/PDGFRL/EPHA7/ERBB3/PKDCC/EPHB4/EPHA3/TTN/TIE1/CRIM1/NTRK2/FLT1/TEK/KDR
GOCC_POSTSYNAPTIC_MEMBRANE	-1.656538486	0.000214827	0.005300764	PTPRS/GABBR1/SLITRK2/SSPN/GRID1/MX1/MX2/LRRC4/KCND2/TIAM1/ABHD17B/DNM1/CLSTN1/CHRNE/ERBB4/CNKSR2/CLSTN2/RGS9/KCNB1/IGSF9B/GRIP1/GLRB/SLITRK3/FLRT3/KCTD12/SNTA1/LIN7B/CBLN1/NLGN4X/GABRA4/SLITRK1/GRIK3/NPTN/GABRB1/KCNA3/NLGN3/CNTN1/LRRC4B/ARRB1/EPHA7/SHANK3/ADCY1/SYNE1/DMD/PRRT2/KCNMA1/ADAM22/GRIN2A/SHC4/SLC8A1/GRIA2/PCDH17/CDH2/GRIA1/RGS7BP/ACTN2/GSG1L
GOBP_INOSITOL_LIPID_MEDIATED_SIGNALING	-1.644159243	0.000219929	0.005362826	PPP2R5B/ERBB2/SIRT2/PLXNB1/ROR1/EZR/ERBB4/CAT/PLCD3/ROR2/NLRC3/PLCD1/MAPK1/INSR/SOX9/PIK3CG/GPER1/PREX2/PLD1/PDGFC/JAK2/PTPN13/PTK2/LEP/CCL5/PIK3IP1/NCS1/FBXL2/PDGFD/PIK3C2B/ERBB3/PDGFB/PLCB1/EDN1/KLF4/ANGPT1/PLCB4/TGFB2/IGF1/NPR3/NTRK2/FLT1/MYOC/PPP1R16B/SELP/TEK/KDR/DCN
GOBP_REGULATION_OF_ENDOTHELIAL_CELL_MIGRATION	-1.647317463	0.000206799	0.005143514	PRCP/MIR101-1/PTPRM/MIR23A/VASH1/AGTR2/ROCK2/TMSB4X/GATA2/RHOJ/STARD13/FGF18/PIK3CG/NOTCH1/PROX1/ATOH8/FUT1/WNT5A/PTK2/FLT4/JUP/HDAC5/PTN/CARD10/BMP4/STC1/MMRN2/MIR410/PLK2/SMOC2/PDGFB/RRAS/MEF2C/SLIT2/ADGRA2/SPARC/PPARG/EDN1/NOS3/KLF4/ACVRL1/DLL4/ANGPT1/GPLD1/TEK/ANXA3/KDR/RGCC/SERPINF1/DCN
GOBP_REGULATION_OF_CYTOSOLIC_CALCIUM_ION_CONCENTRATION	-1.735403344	3.97E-06	0.00026323	ATP2B1/BCL2/GSTM2/S1PR1/CD24/GATA2/P2RY10/GPR174/F2RL2/GPR4/FAM155B/GPR20/TACR1/MCOLN3/CALB2/CALM2/PKD1/PIK3CG/GPER1/CXCL11/BOK/RIC3/JAK2/SNCA/NPTN/PLCG2/WNT5A/TRPC1/NCS1/RYR2/CXCL10/ADCY5/CASQ1/HRC/ESR1/ADRA1D/PTGER4/CYSLTR1/JPH2/ADRA1B/TRPC6/RYR3/ATP1A2/CAV1/EDNRB/LPAR4/CALM1/CCL3/DMD/EDN1/CAV2/AGTR1/PKD2/GRIN2A/SLC8A1/THY1/AVPR1A/CLIC2/PTGFR/CXCL9/CCL19/PLN/CD55/GRIA1/ACKR3/CX3CR1/ACKR4/CASQ2/…
GOBP_PHOSPHATIDYLINOSITOL_3_KINASE_SIGNALING	-1.618030856	0.001303386	0.018936871	PPP2R5B/ERBB2/SIRT2/PLXNB1/ROR1/ERBB4/CAT/ROR2/NLRC3/MAPK1/INSR/SOX9/PIK3CG/GPER1/PREX2/PDGFC/JAK2/PTPN13/PTK2/LEP/CCL5/PIK3IP1/FBXL2/PDGFD/PIK3C2B/ERBB3/PDGFB/EDN1/KLF4/ANGPT1/TGFB2/IGF1/NTRK2/FLT1/MYOC/PPP1R16B/SELP/TEK/KDR/DCN
GOBP_SPROUTING_ANGIOGENESIS	-1.61899714	0.001228797	0.01823546	PIK3R3/RHOJ/STARD13/MIR30E/SEMA3E/NOTCH1/VEGFB/FUT1/FLT4/HDAC5/CARD10/SEMA6A/BMP4/MMRN2/MIR410/PLK2/S100A1/EFNB2/SLIT2/ADGRA2/EPHB4/KLF4/ACVRL1/DLL4/AGTR1/ANGPT1/RSPO3/GPLD1/PPP1R16B/NR4A1/TEK/NRARP/KLF2/KDR/CLEC14A/APLNR/RAMP2
GOMF_LIPID_TRANSPORTER_ACTIVITY	-1.624012899	0.001250983	0.018477038	SLC25A13/ANO6/ATP8B1/SLC1A7/SLC27A6/SLC10A6/PLEKHA8P1/GM2A/SPNS2/ATP10A/ATP9A/OSBPL1A/ABCA6/OSBPL3/SLC1A4/ABCD2/ATP8B2/RBP4/PLSCR4/ABCA3/ATP8A1/MTTP/ABCA9/ABCA8/TMEM30B/SLC10A4/APOB/ABCA10/SLCO2A1/FABP3/FABP4/APOD
GOBP_ENDOTHELIAL_CELL_MIGRATION	-1.722255103	2.29E-05	0.001113159	PRCP/MIR101-1/PTPRM/MIR23A/VASH1/AGTR2/ROCK2/TMSB4X/GATA2/PIK3R3/RHOJ/STARD13/FGF18/PLEKHG5/PIK3CG/NOTCH1/PROX1/ATOH8/FUT1/WNT5A/PTK2/FLT4/JUP/HDAC5/PTN/CARD10/BMP4/STC1/MMRN2/MIR410/PLK2/SMOC2/PDGFB/RRAS/FSTL1/EFNB2/DPP4/MEF2C/SLIT2/ADGRA2/SPARC/PPARG/EDN1/NOS3/EPHB4/KLF4/SOX18/ACVRL1/DLL4/ANGPT1/GPLD1/SCG2/NR4A1/TEK/ANXA3/CDH5/KDR/RGCC/CLEC14A/SERPINF1/DCN
GOBP_NON_CANONICAL_WNT_SIGNALING_PATHWAY	-1.662922557	0.0004509	0.009192442	SFRP5/TIAM1/TNRC6A/VANGL1/DAAM2/ROR1/FZD1/VANGL2/CCDC88C/GPC6/ROR2/DAAM1/WNT5A/WNT11/FZD2/AGO4/FZD6/FZD8/FZD4/PLCB1/PRICKLE1/CALM1/FZD7/DACT1/RSPO3/FRZB/SFRP1/NKD1/ANKRD6/CTHRC1/MYOC/GPC3/SFRP2/SFRP4
GOBP_TRANSMEMBRANE_RECEPTOR_PROTEIN_SERINE_THREONINE_KINASE_SIGNALING_PATHWAY	-1.791085165	2.11E-07	2.35E-05	FBN2/TBX20/ROR2/SKIL/TF/FERMT1/ITGB5/MIR17HG/BAMBI/EXT1/PMEPA1/ACVR1C/NREP/CDKN2B/COMP/LTBP4/SLC2A10/F11R/CILP/FMOD/VASN/NOTCH1/ATOH8/JAK2/CIDEA/INHBB/WNT5A/PTK2/NEO1/VIM/FSTL3/HFE/BMP4/HTRA1/TOB1/COL1A2/IL17RD/TWSG1/GDF10/FST/CD109/DKK3/LTBP2/SORL1/TGFB1I1/CAV1/HTRA3/SCX/FSTL1/TMEM100/PPARG/ITGB8/FGF10/CAV2/ACVRL1/CDKN1C/RBPMS2/SOST/RASL11B/BMP6/SFRP1/JUN/TGFB2/CRIM1/LEFTY2/GPC3/MIR140/LTBP1/ASP…
GOBP_HEART_DEVELOPMENT	-1.872119534	1.00E-10	3.66E-08	CLDN5/ERBB4/TAZ/MIXL1/FLRT2/ZFPM2/MIR23A/KDM6A/PDLIM5/MYLK3/VANGL2/AGTR2/SIX1/ROCK2/VGLL4/ISL1/S1PR1/TBX20/MAPK1/TREX1/ADAMTS6/COL5A1/MIR17HG/FLRT3/EXT1/GALNT11/ALPK2/PKP2/INSR/ZBTB14/OBSL1/BVES/POPDC2/LMO4/SOX9/GJC1/MYH7/PKD1/ALDH1A2/NOTCH1/GPER1/PROX1/SYNPO2L/ID3/VEGFB/WNT5A/PTK2/KAT2B/SGCB/PDE2A/PAM/CSRP3/HEY1/PTN/MYL2/WNT11/FZD2/TNNC1/FGFR2/SCUBE1/NRAP/RYR2/KCNJ8/FHL2/BMP4/DLC1/MYBPC3/TCAP/TB…
GOBP_EAR_DEVELOPMENT	-1.659651903	0.000795814	0.013160564	IFT27/INSIG1/NAGLU/ROR1/TCF15/HESX1/ATP8B1/SIX1/BCL2/ROR2/GATA2/MAPK1/KCNQ4/MCOLN3/SOX9/NOTCH1/CEBPA/PROX1/WNT5A/HOXA2/OSR2/ALDH1A3/FZD2/FGFR2/MAF/BMP4/TCAP/LGR5/JAG2/FZD6/LRIG3/OSR1/SPARC/HEY2/EDN1/FGF10/FRZB/TGFB2/CTHRC1/CYTL1/CXCL14
GOBP_REGULATION_OF_SYSTEM_PROCESS	-1.864388691	3.35E-10	1.10E-07	SCN2B/KCNB2/JAM2/CACNB4/MYL3/ADA/ADRB1/SGK1/MEF2A/CYP2J2/CRY1/KCNA5/GJD3/IGSF11/DOCK4/TNNI3K/PER2/KCNJ2/AGTR2/ATP2B1/GSTM2/ROCK2/TRIM63/ISL1/MYL4/MIR17HG/TMEM25/PKP2/PPARGC1A/TACR1/SLC4A3/SNTA1/BVES/POPDC2/NPPB/MIR30E/CST7/THRA/GJC1/CALM2/MYH7/CBLN1/NLGN4X/PIK3CG/NOTCH1/MLIP/GPER1/DAPK3/JAK2/LRRK2/LMNA/CACNA2D3/INHBB/NLGN3/KCNMB4/LEP/JUP/CSRP3/MYL2/TRPC1/TNNC1/RYR2/FXYD1/ATP1B1/ADRA2B/MYBPC3/STC1…
GOBP_NEPHRON_DEVELOPMENT	-1.624555205	0.003930147	0.040526794	AGTR2/SIX1/SOX8/KLF15/BCL2/CD24/IRX1/COL4A3/GPR4/EXT1/SOX9/PKD1/NOTCH1/NPNT/LAMA5/KLHL3/WNT11/BMP4/CTNNBIP1/PDGFD/ENPEP/PDGFB/FOXC1/OSR1/MEF2C/ANGPT1/PKD2/CD34/TEK/PROM1/GPC3/ADIPOQ/ACTA2/PODXL/PECAM1
GOBP_CIRCULATORY_SYSTEM_PROCESS	-1.894841602	1.00E-10	3.66E-08	SCN2B/ITGA1/NR2F2/CACNB4/MYL3/ADA/ADRB1/SLC2A13/SGK1/MEF2A/CYP2J2/CLDN5/PRCP/MME/TAZ/KCNA5/GJD3/DOCK4/TNNI3K/MIR23A/PER2/MYLK3/KCNJ2/AGTR2/ATP2B1/GSTM2/ROCK2/ISL1/TBX20/SLC16A12/HOXB2/COL4A3/MYL4/TREX1/GPR4/POSTN/EXT1/PKP2/INSR/SLC4A3/COMP/SNTA1/BVES/POPDC2/SLC2A10/F11R/NPPB/MIR30E/THRA/XCL2/GJC1/CALM2/MYH7/MAP2K6/PIK3CG/GPER1/CTSG/VEGFB/BBS2/JAK2/SLC22A3/CACNA2D3/KCNMB4/LEP/JUP/AR/PDE2A/CSRP3/MY…
GOMF_HEPARIN_BINDING	-1.666409993	0.000689936	0.011949926	SOD3/FGF9/GREM2/ANG/CRISPLD2/EFEMP2/IMPG2/CCL8/POSTN/COL5A1/THBS3/COMP/PCOLCE2/ADAMTSL5/ADAMTS5/CXCL11/CTSG/FGF7/VEGFB/PRELP/RSPO1/LGR6/PTN/FGFR2/RSPO2/NELL2/CXCL10/BMP4/COL25A1/ANOS1/SMOC2/LTBP2/COLQ/SELL/FSTL1/SLIT2/FGF10/SLIT3/HBEGF/RSPO3/ECM2/SOST/TNXB/SFRP1/THBS4/APOB/SELP/CLEC3B/LPL
GOBP_CALCIUM_ION_TRANSPORT	-1.830526816	9.33E-08	1.14E-05	CRACR2B/CALM2/PKD1/PIK3CG/GPER1/CXCL11/TMEM37/SNCA/PLCG2/CACNA2D3/PSEN2/GJA4/CCL5/TRPC1/NCS1/RYR2/ATP1B1/CXCL10/MYLK/SMDT1/STC1/CASQ1/HRC/AHNAK/ADRA2A/CYSLTR1/P2RY12/IL16/JPH2/PDGFB/TRPC6/SLN/RYR3/ATP1A2/ZMPSTE24/CAV1/CALM1/GPM6A/CCL3/DMD/CALCRL/TSPAN13/CAMK2G/WFS1/REM1/RAMP1/PKD2/GRIN2A/SLC8A1/THY1/CLIC2/CXCL9/CCL19/GAS6/PLN/NPPA/EHD3/PLP1/SLC24A4/GEM/CASQ2/RAMP3/APLNR/RAMP2/CCL21
GOMF_CATION_CHANNEL_ACTIVITY	-1.736696443	4.71E-05	0.001890551	KCNK7/SCN3B/ANO10/KCNK2/SCN5A/ANXA6/SCNN1D/TRPV1/TMEM38A/TRPM4/KCNC4/KCNH2/KCNS3/ANO1/SCN1B/HVCN1/KCNJ12/KCND2/KCNMB2/MCU/SCNN1B/NALCN/SCN2B/KCNB2/TRPM6/SNAP25/CACNB4/CHRNE/ANO6/KCNA5/KCNJ2/KCNB1/KCNMB1/FAM155B/KCNQ4/MCOLN3/KCNK5/PKD1/GRIK3/KCNA4/TMEM37/CACNA2D3/KCNA3/KCNMB4/TRPC1/TMEM175/NCS1/RYR2/KCNJ8/SCN3A/KCNAB1/KCNK6/KCNK17/ABCC9/KCNIP2/TRPC6/RYR3/SCN9A/GPM6A/KCNN3/KCNMA1/KCNJ3/PKD2/GRIN2A/…
GOBP_REGULATION_OF_BLOOD_PRESSURE	-1.681558969	0.000537956	0.010345831	LEP/AR/ADRA2B/DDAH1/KCNK6/SUCNR1/STK39/COL1A2/ADRB2/ACE/ENPEP/ADRA1D/TNNI3/PDGFB/ADRA1B/ATP1A2/EDNRB/CES1/MYH6/PPARG/EDN1/NOS3/RARRES2/ACVRL1/NPR1/AGTR1/AVPR1A/GAS6/HBB/NPPA/CD34/NPR3/TPM1/NPY1R/ADIPOQ/ACTA2/RAMP2
GOBP_REGULATION_OF_MEMBRANE_POTENTIAL	-1.833302065	8.30E-08	1.08E-05	TMEM25/PKP2/SLC4A3/KCNK5/SNTA1/BVES/POPDC2/GJC1/CBLN1/NLGN4X/WWP2/GABRA4/TUSC2/PID1/GRIK3/GPER1/BOK/LRRK2/GABRB1/ARL6IP5/NLGN3/KCNMB4/JUP/PTN/IFI6/RYR2/FXYD1/KCNJ8/KCTD7/ATP1B1/SCN3A/SHANK3/RIMS3/KCNK6/KCNK17/ADRB2/KCNIP2/DSG2/CTNNA3/FGF12/ATP1A2/SCN9A/ZMPSTE24/CAV1/CALM1/MEF2C/RIMS4/DMD/EDN1/DMPK/KCNMA1/PPP1R9A/KCNJ3/ATP1B2/FLNA/RELN/GRIN2A/SLC8A1/DSP/GPD1L/PLN/NPPA/EHD3/JUN/GRIA1/SCN4B/FHL1/RGS…
GOBP_BONE_MINERALIZATION	-1.604694218	0.004103152	0.04155277	GPM6B/ANO6/BMPR1B/ATP2B1/S1PR1/FBN2/ROR2/KL/COMP/ISG15/ZBTB40/SOX9/LEP/OSR2/PTN/WNT11/FGFR2/RSPO2/BMP4/COL1A2/ADRB2/ZMPSTE24/OSR1/MEF2C/CCL3/PKDCC/SLC8A1/TMEM119/BMP6/IGF1/OMD/GPC3/CLEC3B/ASPN
GOBP_APPENDAGE_MORPHOGENESIS	-1.634201914	0.002211897	0.028124792	BMPR1B/FBN2/ROR2/EXT1/RARG/SOX9/ALDH1A2/NOTCH1/WNT5A/OSR2/FGFR2/RSPO2/BMP4/TBX5/FZD6/CYP26B1/OSR1/RARB/PKDCC/CRABP2/FGF10/SEMA3C/AFF3/HAND2/TGFB2/GPC3/SFRP2
GOBP_MEMBRANE_INVAGINATION	-1.663702039	0.002325185	0.029090541	ELMO1/ANO6/SNX18/IGHV3-48/IGHV3-21/IGKC/ARHGAP12/IGHV3-30/TRDC/GATA2/IGHV1-18/IGHV3-49/ARHGAP25/IGHG3/IGHV3-11/IGLC6/ALKBH4/IGHV3-33/TRBC2/IGHG4/IGHV4-39/IGHV4-59/IGHV3-23/PPARG/IGHM/IGHV3-7/MEGF10/IGHG1/RHOBTB1/IGHG2/IGHA1/IGHA2/C3
GOBP_POTASSIUM_ION_TRANSPORT	-1.717893081	0.000172454	0.004642087	AKAP9/ATP12A/TMEM38A/KCNC4/SLC9A6/KCNH2/KCNS3/ALG10B/KIF5B/CAB39/ATP1A3/KCNJ12/KCND2/KCNMB2/WNK2/NALCN/KCNB2/SNAP25/ANO6/KCNA5/KCNJ2/KCNB1/KCNMB1/KCNQ4/KCNK5/WWP2/KCNA4/KCNA3/KCNMB4/TMEM175/FXYD1/SLC12A4/KCNJ8/ATP1B1/KCNAB1/KCNK6/KCNK17/STK39/ABCC9/ADRA2A/KCNIP2/P2RY12/ATP1A2/CAV1/KCNN3/KCNMA1/KCNJ3/ATP1B2/FLNA/PKD2/NPPA/SLC24A4/FHL1/ACTN2/CASQ2
GOCC_TRANSPORTER_COMPLEX	-1.778180326	6.27E-06	0.000385935	SCN3B/TMEM30A/ANO2/MICU1/NLGN1/KCNK2/SCN5A/SCNN1D/AKAP9/ATP12A/MICU2/TRPM4/SESTD1/TIMM10B/KCNC4/KCNH2/KCNS3/ANO1/LRRC8D/SCN1B/CLIC6/ATP1A3/KCND2/KCNMB2/MCU/SCNN1B/ABCA2/CTTN/CLIC3/SCN2B/KCNB2/SNAP25/CACNB4/CHRNE/ANO6/KCNA5/ATP8B1/KCNJ2/KCNB1/GLRB/MICU3/KCNMB1/KCNQ4/CALM2/PKD1/GABRA4/GRIK3/OLFM2/ATP10A/KCNA4/CACNA2D3/GABRB1/KCNA3/KCNMB4/TRPC1/RYR2/FXYD1/KCNJ8/ATP1B1/SMDT1/SCN3A/SHANK3/KCNAB1/KCNK6…
GOMF_GLYCOSAMINOGLYCAN_BINDING	-1.750386055	3.22E-05	0.001430705	GREM2/ANG/CRISPLD2/EFEMP2/IMPG2/CCL8/SPOCK2/POSTN/COL5A1/THBS3/COMP/LTBP4/AGRN/PCOLCE2/ADAMTSL5/ADAMTS5/CXCL11/STAB2/CTSG/FGF7/VEGFB/NLRP3/TNFAIP6/PRELP/RSPO1/LGR6/PTN/FGFR2/RSPO2/NELL2/CXCL10/BMP4/COL25A1/SUSD5/ANOS1/HYAL2/SMOC2/LTBP2/COLQ/PODXL2/SELL/FSTL1/SLIT2/ACAN/HAPLN1/FGF10/IGHM/SLIT3/HBEGF/RSPO3/ECM2/SOST/TNXB/SFRP1/VIT/THBS4/APOB/SELP/CLEC3B/LPL/JCHAIN/DCN
GOBP_REGULATION_OF_PHOSPHATIDYLINOSITOL_3_KINASE_SIGNALING	-1.655467173	0.002410463	0.02962106	ROR2/NLRC3/MAPK1/INSR/SOX9/PIK3CG/GPER1/PDGFC/JAK2/PTPN13/PTK2/LEP/CCL5/PIK3IP1/FBXL2/PDGFD/ERBB3/PDGFB/KLF4/ANGPT1/TGFB2/IGF1/NTRK2/FLT1/MYOC/PPP1R16B/SELP/TEK/KDR/DCN
GOBP_APPENDAGE_DEVELOPMENT	-1.713710212	0.000338705	0.007338208	FBN2/ROR2/EXT1/COMP/RARG/SOX9/ALDH1A2/NOTCH1/WNT5A/KAT2B/PAM/OSR2/FGFR2/RSPO2/BMP4/TBX5/FZD6/CYP26B1/SCX/OSR1/RARB/PKDCC/CRABP2/FGF10/SEMA3C/AFF3/HAND2/TGFB2/GPC3/ITGB4/SFRP2/ITGA6
GOCC_SARCOLEMMA	-1.690793477	0.000555126	0.010519472	SGCE/EZR/SLC27A6/KCNJ2/KCNB1/VCL/SNTA1/BVES/POPDC2/MLIP/SGCB/RYR2/FXYD1/KCNJ8/ATP1B1/CASQ1/SYNM/AHNAK/RYR3/ATP1A2/CAV1/MYOT/SLC2A4/DMD/CAV2/SGCD/KCNJ3/SLC8A1/PGM5/DYSF/CDH2/SYNC/SGCG/DES
GOBP_PLATELET_DEGRANULATION	-1.671424433	0.001750094	0.023812003	APOOL/CD109/F13A1/PDGFB/CD9/CALM1/SPARC/F8/PCDH7/RARRES2/FLNA/ACTN4/ISLR/TTN/GAS6/TGFB2/IGF1/ACTN2/SELP/LEFTY2/CLEC3B/TIMP3/IGF2/PECAM1/MMRN1/CFD/VWF
GOBP_EMBRYONIC_APPENDAGE_MORPHOGENESIS	-1.618015231	0.002724084	0.03166047	FBN2/ROR2/RARG/ALDH1A2/NOTCH1/WNT5A/OSR2/RSPO2/BMP4/TBX5/FZD6/CYP26B1/OSR1/RARB/CRABP2/AFF3/HAND2/TGFB2/GPC3/SFRP2
GOMF_POTASSIUM_ION_TRANSMEMBRANE_TRANSPORTER_ACTIVITY	-1.637577879	0.00274476	0.031841261	ATP12A/TMEM38A/KCNC4/SLC9A6/KCNH2/KCNS3/ATP1A3/KCNJ12/KCND2/KCNMB2/KCNB2/SNAP25/KCNA5/KCNJ2/KCNB1/KCNMB1/KCNQ4/KCNK5/GRIK3/KCNA4/KCNA3/KCNMB4/TMEM175/SLC12A4/KCNJ8/KCNAB1/KCNK6/KCNK17/ABCC9/KCNIP2/ATP1A2/KCNN3/KCNMA1/KCNJ3/PKD2/SLC24A4
GOBP_REGULATION_OF_TRANSMEMBRANE_TRANSPORT	-1.936474118	1.00E-10	3.66E-08	MEF2A/ANO6/RGN/COX17/KCNA5/MIR103A1/PTPN3/PRKAG2/RGS9/ISCU/PER2/KCNJ2/KLF15/BCL2/KCNB1/GSTM2/TMSB4X/C2CD5/SLC43A1/KCNMB1/KCNQ4/PPARGC1A/INSR/KCNK5/SNTA1/TMEM109/TCAF1/CALM2/PIK3CG/WWP2/PID1/GPER1/CXCL11/KCNA4/TMEM37/SNCA/PLCG2/CACNA2D3/ARL6IP5/KCNA3/NLGN3/PSEN2/LEP/ACSL5/TRPC1/PM20D1/RYR2/FXYD1/KCNJ8/ATP1B1/CXCL10/SCN3A/SHANK3/KCNAB1/KCNK6/CASQ1/HRC/AHNAK/KCNK17/STK39/ADRA2A/CYBB/ADRB2/KCNIP2/JPH…
GOBP_REGULATION_OF_TRANSMEMBRANE_RECEPTOR_PROTEIN_SERINE_THREONINE_KINASE_SIGNALING_PATHWAY	-1.807886934	3.73E-06	0.000257954	FBN2/TBX20/SKIL/FERMT1/MIR17HG/BAMBI/PMEPA1/NREP/CDKN2B/LTBP4/SLC2A10/CILP/VASN/NOTCH1/JAK2/CIDEA/INHBB/WNT5A/NEO1/FSTL3/HFE/BMP4/HTRA1/TOB1/IL17RD/TWSG1/GDF10/FST/CD109/DKK3/SORL1/TGFB1I1/CAV1/HTRA3/FSTL1/PPARG/FGF10/CAV2/ACVRL1/CDKN1C/RBPMS2/SOST/RASL11B/BMP6/SFRP1/TGFB2/CRIM1/LEFTY2/GPC3/MIR140/LTBP1/ASPN/CDH5/SFRP2/SFRP4/CHRDL1
GOMF_ACTIN_BINDING	-1.930266307	1.00E-10	3.66E-08	PDLIM2/DIXDC1/POF1B/COBL/DMTN/LASP1/TNNT3/CORO2B/CCR5/SVIL/CTTN/LIMCH1/DAAM2/SHROOM1/INF2/MYL3/IMPACT/HDAC6/MAP1B/XIRP1/MAP1A/MICAL3/EZR/ANG/KLHL4/ABLIM2/OPHN1/VASH1/PDLIM5/MYO1C/MYPN/TMSB4X/ARPC1A/CTNNAL1/GMFG/RAI14/MYL4/LMOD3/PHACTR2/TPM2/PICK1/FERMT1/VCL/CCDC88A/WIPF3/MYOZ1/RCSD1/FSCN2/EPS8L2/SNTA1/MYH7/CNN3/DAAM1/SMTN/ADD3/LIMA1/DIAPH3/SYNPO2L/COBLL1/SYNPO2/MYOM2/SNCA/LRRK2/ALKBH4/TAGLN/SPTAN…
GOBP_NEGATIVE_REGULATION_OF_EPITHELIAL_CELL_PROLIFERATION	-1.715722031	0.000391816	0.008286767	TGFBR1/NR2F2/MCC/IFT172/CDK6/MIR181B1/RGN/PTPRM/VASH1/ISL1/COL4A3/NLRC3/CDKN2B/SOX9/MIR30E/ATOH8/WNT5A/AR/CASK/PTN/FGFR2/BMP4/MIR410/CD109/CAV1/MEF2C/SPARC/PPARG/CAV2/DLL4/CDKN1C/LIMS2/SFRP1/TGFB2/SCG2/FLT1/GPC3/SFRP2/RGCC/SERPINF1
GOBP_REGULATION_OF_CATION_TRANSMEMBRANE_TRANSPORT	-1.866424651	7.67E-08	1.08E-05	CALM2/PIK3CG/WWP2/GPER1/CXCL11/SNCA/PLCG2/NLGN3/PSEN2/TRPC1/PM20D1/RYR2/FXYD1/ATP1B1/CXCL10/SHANK3/KCNAB1/CASQ1/HRC/AHNAK/STK39/ADRA2A/ADRB2/KCNIP2/JPH2/FGF12/SLN/ATP1A2/CAV1/CALM1/OSR1/MEF2C/DMD/TSPAN13/REM1/ATP1B2/FLNA/FXYD6/PKD2/RELN/GRIN2A/SLC8A1/THY1/ACTN4/CLIC2/CXCL9/GPD1L/PLN/GRIA2/NPPA/EHD3/GRIA1/PLP1/SCN4B/FHL1/ACTN2/GSG1L/GEM/CASQ2/RAMP3/APLNR
GOBP_REGULATION_OF_TRANSPORTER_ACTIVITY	-1.833710939	2.50E-06	0.000187297	CALM2/WWP2/SNCA/PLCG2/NLGN3/PM20D1/RYR2/FXYD1/KCTD7/ATP1B1/SHANK3/KCNAB1/CASQ1/HRC/AHNAK/STK39/ADRA2A/ADRB2/KCNIP2/JPH2/TRPC6/FGF12/SLN/ATP1A2/CAV1/CALM1/OSR1/MEF2C/PPARG/DMD/REM1/ATP1B2/FXYD6/PKD2/RELN/GRIN2A/ACTN4/CLIC2/GPD1L/PLN/GRIA2/NPPA/EHD3/GRIA1/SCN4B/FHL1/ACTN2/GSG1L/ADIPOQ/GEM/CASQ2
GOBP_REGULATION_OF_SYNAPTIC_PLASTICITY	-1.762205478	0.000111159	0.003421728	SNAP25/MAP1B/MAP1A/SYNGR1/MME/IGSF11/KCNB1/PICK1/MAPK1/NSMF/CNTN4/CALB2/CBLN1/MCTP1/NPTN/PTN/UNC13C/SHANK3/RIMS3/ADCY1/PLK2/ZDHHC2/MEF2C/PRRT2/PPP1R9A/RELN/GRIN2A/AKAP5/EGR2/GRIA1/NTRK2/FAM107A/CX3CR1
GOBP_ENDOTHELIUM_DEVELOPMENT	-1.729822877	0.00031902	0.007009424	MIR181B1/EZR/CLDN5/ROCK2/RAPGEF1/S1PR1/VCL/STARD13/F11R/NOTCH1/PROX1/ATOH8/MYADM/PDE2A/GJA4/HEY1/PTN/SCUBE1/CXCL10/BMP4/STC1/CLDN1/PLCB1/SOX17/NOTCH4/FSTL1/TMEM100/HEY2/SOX18/ACVRL1/DLL4/HEG1/ROBO4/BMP6/TIE1/COL15A1/CD34/PPP1R16B/CDH5/KDR/PECAM1
GOBP_CELL_CELL_JUNCTION_ASSEMBLY	-1.705432112	0.000406384	0.008508069	CLDN5/GJD3/CDH24/MYO1C/ROCK2/VCL/PKP2/F11R/GJC1/ESAM/JUP/GJA4/WNT11/PARD6G/CLDN1/CDH8/CDH19/ACE/CD9/CAV1/FSCN1/ARVCF/PRKCH/HEG1/MPP7/CDH2/CDH5/RAMP2/PECAM1
GOBP_MUSCLE_CELL_DIFFERENTIATION	-1.911415631	3.21E-09	7.38E-07	EFEMP2/MIR23A/PDLIM5/MYLK3/MYPN/AGTR2/SIX1/BCL2/ISL1/LMOD3/EHD1/MYOZ1/ALPK2/COMP/OBSL1/BVES/POPDC2/SOX9/BOC/SPEG/CD81/NOTCH1/GPER1/PROX1/SYNPO2L/OLFM2/DNER/SGCB/CSRP3/HDAC5/HEY1/BHLHE41/MYL2/FGFR2/NRAP/LMOD1/FBXO40/FHL2/CXCL10/RBM38/BMP4/TCAP/TBX5/FHOD3/TNNT2/CASQ1/LMOD2/MYEF2/CFL2/CYP26B1/BDNF/NFATC2/PDGFB/CD9/KLHL41/ZMPSTE24/EDNRB/SYNE1/RARB/EFNB2/MEF2C/SORT1/MYH6/NEBL/DMD/HEY2/RBM24/EDN1/FGF10…
GOBP_MUSCLE_STRUCTURE_DEVELOPMENT	-2.015968886	1.00E-10	3.66E-08	MAP2K4/MAPK11/SRI/SIRT2/TGFBR1/TCF21/FGF9/JAM2/CAPN2/NR2F2/ASF1A/PLD3/MYL3/GTF3C5/EVC/SGCE/MEF2A/TCF15/TAZ/NMRK2/ZFPM2/EFEMP2/MIR23A/PDLIM5/MYLK3/MYPN/AGTR2/SIX1/SOX8/BCL2/MBNL3/ISL1/MTM1/S1PR1/TBX20/COPRS/LGALS1/LMOD3/EHD1/MYOZ1/SOX15/ALPK2/PKP2/CTF1/COMP/OBSL1/BVES/POPDC2/SOX9/BOC/SPEG/MYH7/CD81/ATF3/SMTN/NOTCH1/MYL6/GPER1/PROX1/LAMA5/SYNPO2L/OLFM2/ID3/MYOM2/DNER/TAGLN/WNT5A/SGCB/CSRP3/HDAC5/HE…
GOCC_EXTERNAL_ENCAPSULATING_STRUCTURE	-1.993614314	1.00E-10	3.66E-08	DGCR6/ADAMTS2/SDC3/ANG/FLRT2/TNXA/CRISPLD2/EFEMP2/IMPG2/SRPX/CHADL/LAMA4/COL4A6/PKHD1L1/COL8A2/GPC6/FBN2/LGALS1/ANGPTL5/COL4A3/SPOCK2/LRRN3/POSTN/ADAMTS6/COL5A1/FLRT3/THBS3/TIMP2/P3H2/SERAC1/COMP/LTBP4/LAMC1/AGRN/SEMA3B/CILP/FMOD/ADAMTS7/ADAMTSL5/ADAMTS5/MXRA7/VASN/ANXA11/CBLN1/FBLN5/NPNT/ALPL/ADAMTSL3/LAMA5/PXDN/L1CAM/COL16A1/SLPI/CTSG/AZGP1/PRELP/WNT5A/TRIL/ANGPTL1/S100A4/COL6A6/CASK/PTN/WNT11/…
GOBP_SECOND_MESSENGER_MEDIATED_SIGNALING	-1.882400418	1.22E-07	1.43E-05	ADCY2/NR5A2/MYOZ1/CAMKK2/AHR/SOX9/NPPB/RCAN3/PCLO/CALM2/MCTP1/PDE10A/CD3E/LRRK2/PLCG2/PDE2A/RASD2/RYR2/FHL2/ATP1B1/DDAH1/CASQ1/HRC/ADCY1/P2RY12/TNNI3/ERBB3/NFATC2/BST1/ATP1A2/ZMPSTE24/SELE/EDNRB/INPP5A/CALM1/DDAH2/CCL3/TMEM100/DMD/EDN1/NOS3/DMPK/PPP1R9A/NPR1/AGTR1/GRIN2A/GUCY1A2/SLC8A1/PRKAR2B/CAP2/AVPR1A/RASD1/CLIC2/PTGFR/PLN/ADGRG6/NPPA/IGF1/RCAN2/ACKR3/SELP/CX3CR1/KDR/ACKR4/CASQ2/APLNR
GOBP_ADENYLATE_CYCLASE_MODULATING_G_PROTEIN_COUPLED_RECEPTOR_SIGNALING_PATHWAY	-1.782798898	6.84E-05	0.002459172	ADCY3/OXER1/GRK5/ADRB1/HTR1F/GNAI1/S1PR1/ADGRD1/GPR4/ADCY2/VIPR2/MIR30E/ADCYAP1R1/GPR176/GRIK3/GPER1/CXCL11/RGS1/ADCY9/PDE2A/ADGRL3/CXCL10/ADRA2B/ADCY5/LGR5/GNAZ/ADRA2A/ADRB2/ADCY1/ADRA1D/PTGER4/P2RY12/ADRA1B/PALM/ADCY4/EDN1/CALCRL/RAMP1/FLNA/MRAP2/AKAP5/PTGFR/CXCL9/PLN/ADGRG6/NPR3/NPY1R/RAMP3/ADGRL4/RAMP2
GOBP_REGULATION_OF_MUSCLE_CELL_DIFFERENTIATION	-1.74366537	0.000520173	0.01020326	BOC/NOTCH1/GPER1/PROX1/OLFM2/HDAC5/BHLHE41/FGFR2/RBM38/BMP4/CYP26B1/BDNF/NFATC2/PDGFB/EFNB2/MEF2C/HEY2/RBM24/EDN1/DMPK/MEGF10/FZD7/RBPMS2/MIR145/TMEM119/CDH2/IGF1/MIR100/MIR140/IGF2/PI16
GOBP_CALCIUM_ION_TRANSMEMBRANE_TRANSPORT	-1.889553658	2.43E-07	2.57E-05	CALM2/PKD1/PIK3CG/GPER1/CXCL11/TMEM37/SNCA/PLCG2/CACNA2D3/PSEN2/TRPC1/NCS1/RYR2/ATP1B1/CXCL10/SMDT1/CASQ1/HRC/AHNAK/ADRA2A/P2RY12/JPH2/TRPC6/SLN/RYR3/ATP1A2/CALM1/GPM6A/CCL3/DMD/TSPAN13/REM1/PKD2/GRIN2A/SLC8A1/THY1/CLIC2/CXCL9/CCL19/GAS6/PLN/NPPA/EHD3/PLP1/SLC24A4/GEM/CASQ2/RAMP3/APLNR/CCL21
GOBP_ACTIN_FILAMENT_BUNDLE_ORGANIZATION	-1.795806569	3.76E-05	0.001591243	ARHGAP28/FAM171A1/ARHGEF10/DMTN/CORO2B/INPP5K/LIMCH1/TGFBR1/SHROOM1/CGNL1/EZR/CD47/SORBS3/ROCK2/S1PR1/CCDC88A/ITGB5/FSCN2/F11R/LIMA1/SYNPO2L/SYNPO2/WNT11/ARRB1/ARHGEF10L/CALD1/DLC1/CLASP2/SHANK3/AIF1L/PTGER4/PFN2/FSCN1/ASAP3/PLS3/PPP1R9A/FLNA/ELN/FRMD7/SFRP1/ARHGEF15/TPM1/MYOC/FAM107A/RGCC
GOBP_REGULATION_OF_MUSCLE_SYSTEM_PROCESS	-1.852914026	2.10E-06	0.000165645	TNNT3/PARP2/ACE2/CTTN/ORMDL3/SRI/KCNB2/MYL3/ADA/MEF2A/DOCK4/TNNI3K/KCNJ2/ATP2B1/GSTM2/ROCK2/TRIM63/MIR17HG/PKP2/PPARGC1A/TACR1/MIR30E/CALM2/MYH7/PIK3CG/NOTCH1/MLIP/GPER1/DAPK3/LMNA/JUP/MYL2/TNNC1/RYR2/ATP1B1/ADRA2B/MYBPC3/STC1/TNNT2/CASQ1/HRC/ADRA2A/ADRB2/DSG2/TNNI3/CTNNA3/ADRA1B/SLN/MYL9/ATP1A2/CAV1/CALM1/DMD/EDN1/NOS3/CALCRL/CAMK2G/DMPK/KLF4/KCNMA1/MIR145/NR4A3/SLC8A1/DSP/CLIC2/HAND2/PLN/NPPA/E…
GOMF_G_PROTEIN_COUPLED_RECEPTOR_ACTIVITY	-1.937653857	9.69E-10	2.93E-07	TAS2R14/ADRB1/HTR1F/GPR146/FZD1/ADGRA3/PTGDR/GPR153/ELOVL4/AGTR2/S1PR1/P2RY10/GPR174/ADGRD1/F2RL2/GPR4/GPR20/TAS2R19/TACR1/VIPR2/GPR21/RORB/ADCYAP1R1/TAS2R31/SORCS1/GPR176/GRIK3/GPER1/FZD2/PDGFRL/ADGRL3/ADRA2B/LGR5/SUCNR1/FZD6/ADRA2A/FZD8/ADRB2/FZD4/NPY6R/ADRA1D/PTGER4/CYSLTR1/P2RY12/ADRA1B/EDNRB/LPAR4/P2RY13/ADGRA2/NPY5R/PPARG/CALCRL/FZD7/NPR1/RAMP1/AGTR1/AVPR1A/PTGFR/ADGRG6/P2RY14/GPRC5B/NPR3/M…
GOCC_ANCHORED_COMPONENT_OF_MEMBRANE	-1.74926756	0.000254346	0.005882633	GFRA3/CNTN4/ART4/ALPL/CNTN1/GAS1/FOLR2/HYAL2/CD109/BST1/NCAM1/LSAMP/CNTN3/THY1/NEGR1/CA4/CD55/CNTFR/GPIHBP1/RGS7BP/GPC3/GFRA1/NRN1/ITLN1
GOBP_CELL_RECOGNITION	-1.825498871	1.02E-05	0.000553368	IGHV3-48/EMB/IGHV3-21/IGKC/IGHV3-30/MYPN/TRDC/IGHV1-18/EXT1/IGHV3-49/CADM1/IGHG3/EPHB3/CNTN4/CD81/IGHV3-11/IGLC6/NDN/NPTN/IGHV3-33/SEMA3A/TRBC2/FOLR2/IGHG4/CNTNAP3/IGHV4-39/IGHV4-59/CD9/IGHV3-23/POMZP3/PCDH12/IGHM/IGHV3-7/MEGF10/EPHA3/IGHG1/ROBO4/CCL19/NEXN/IGHG2/IGHA1/IGHA2/PECAM1/CCL21
GOBP_HEART_MORPHOGENESIS	-1.874401485	4.03E-07	3.85E-05	VANGL2/SIX1/ISL1/S1PR1/TBX20/TREX1/COL5A1/MIR17HG/EXT1/ALPK2/PKP2/INSR/SOX9/MYH7/ALDH1A2/NOTCH1/PROX1/SYNPO2L/WNT5A/PTK2/HEY1/MYL2/WNT11/FZD2/TNNC1/FGFR2/RYR2/FHL2/BMP4/DLC1/MYBPC3/TCAP/TBX5/TNNT2/TNNI3/OLFM1/RBP4/SOX17/ZMPSTE24/FOXC1/RARB/MEF2C/SLIT2/MYH6/TMEM100/NPY5R/HEY2/NOS3/EPHB4/SLIT3/SOX18/ACVRL1/DLL4/SEMA3C/FLNA/PKD2/ELN/HEG1/DSP/TTN/HAND2/ADGRG6/TGFB2/TPM1/TEK/NPY1R/SFRP2/ACTC1
GOMF_GATED_CHANNEL_ACTIVITY	-1.879271328	3.20E-07	3.15E-05	KCNK7/SCN3B/ANO2/ANO10/KCNK2/SCN5A/ANXA6/TMC8/SCNN1D/TRPV1/TMC6/TRPM4/TMC7/KCNC4/KCNH2/GRID1/KCNS3/ANO1/SCN1B/CLIC6/HVCN1/KCNJ12/KCND2/KCNMB2/SCNN1B/CLIC3/NALCN/SCN2B/KCNB2/SNAP25/CACNB4/CHRNE/ANO6/KCNA5/VDAC3/KCNJ2/KCNB1/GLRB/KCNMB1/FAM155B/KCNQ4/MCOLN3/KCNK5/TMEM109/GABRA4/GRIK3/KCNA4/TMEM37/CACNA2D3/GABRB1/KCNA3/KCNMB4/CLCN4/NCS1/RYR2/KCNJ8/SCN3A/KCNAB1/KCNK6/KCNK17/ABCC9/CYBB/KCNIP2/RYR3/SCN9…
GOBP_REGULATION_OF_ATPASE_ACTIVITY	-1.650978075	0.004727153	0.045917703	TMEM64/TNNT3/TOR1AIP1/MYL3/RAB4A/RGN/MYL4/TPM2/MSH2/CNN3/TNNC1/ATP1B1/MYBPC3/TNNT2/TNNI3/PFN2/MYH6/IFIT1/GABARAPL2/FGF10/ATP1B2/DNAJB4/PLN/TPM1
GOBP_NEGATIVE_REGULATION_OF_CELLULAR_RESPONSE_TO_GROWTH_FACTOR_STIMULUS	-1.69325399	0.000923716	0.014577837	NOTCH1/WNT5A/CASK/FSTL3/SEMA6A/HTRA1/TOB1/MMRN2/TWSG1/SORL1/HTRA3/SLIT2/ADGRA2/PPARG/HHEX/RBPMS2/SOST/SFRP1/CRIM1/SFRP2/DCN/CHRDL1
GOBP_STRESS_FIBER_ASSEMBLY	-1.718350585	0.000794266	0.013160564	ARHGAP28/FAM171A1/ARHGEF10/CORO2B/INPP5K/LIMCH1/TGFBR1/CGNL1/CD47/SORBS3/ROCK2/S1PR1/CCDC88A/ITGB5/F11R/SYNPO2L/WNT11/ARRB1/ARHGEF10L/DLC1/CLASP2/PTGER4/PFN2/ASAP3/PPP1R9A/ELN/FRMD7/SFRP1/ARHGEF15/TPM1/MYOC/RGCC
GOBP_CELL_CELL_ADHESION_VIA_PLASMA_MEMBRANE_ADHESION_MOLECULES	-1.868456644	2.66E-06	0.000194738	CLDN5/PCDHB7/IGSF11/PTPRM/PCDHB4/EMB/CLSTN2/CDH24/MYPN/GPC6/SLITRK3/FLRT3/CADM1/PLXNB3/OBSL1/PCDH10/CNTN4/CBLN1/PKD1/SLITRK1/L1CAM/NPTN/MYADM/ESAM/PCDH11X/DSC3/LRRC4B/ADGRL3/PCDH19/AJUBA/FAT1/PCDH1/CLDN1/CDH8/PTPRD/CDH19/DSG2/SPARCL1/SELE/MYOT/SELL/SCARF2/PCDH12/ARVCF/PCDH7/KLF4/PCDH20/ROBO4/HMCN1/MPZL2/PCDH17/NEXN/CDH2/TGFB2/SELP/AMIGO2/MPZ/ADIPOQ/CDH5/PECAM1
GOMF_CHANNEL_REGULATOR_ACTIVITY	-1.731127618	0.000314481	0.006934192	PRKCB/AKAP9/LYNX1/YWHAH/KCNS3/SCN1B/PACSIN3/KCNMB2/WNK2/SRI/FGF11/SCN2B/SGK1/ANKRD36C/PTPN3/BCL2/KCNMB1/PKP2/SNTA1/STX7/CALM2/KCNMB4/FXYD1/KCNAB1/ABCC9/ADRB2/KCNIP2/TNNI3/FGF12/CAV1/CALM1/TSPAN13/REM1/FLNA/FXYD6/GPD1L/GPLD1/SCN4B/GEM
GOBP_POSITIVE_REGULATION_OF_PHOSPHATIDYLINOSITOL_3_KINASE_SIGNALING	-1.679187397	0.002365584	0.029301195	PLXNB1/ROR1/ERBB4/CAT/ROR2/INSR/SOX9/PIK3CG/GPER1/PDGFC/JAK2/PTK2/LEP/CCL5/PDGFD/ERBB3/PDGFB/ANGPT1/TGFB2/IGF1/NTRK2/FLT1/MYOC/SELP/TEK/KDR/DCN
GOBP_NEGATIVE_REGULATION_OF_TRANSMEMBRANE_RECEPTOR_PROTEIN_SERINE_THREONINE_KINASE_SIGNALING_PATHWAY	-1.794880346	0.000105275	0.00330256	FBN2/TBX20/SKIL/MIR17HG/BAMBI/PMEPA1/SLC2A10/CILP/VASN/NOTCH1/CIDEA/WNT5A/FSTL3/HTRA1/TOB1/IL17RD/TWSG1/FST/CD109/SORL1/TGFB1I1/CAV1/HTRA3/PPARG/CAV2/RBPMS2/SOST/RASL11B/SFRP1/CRIM1/LTBP1/ASPN/SFRP2/CHRDL1
GOBP_REGULATION_OF_OSSIFICATION	-1.728902261	0.000575681	0.010650455	GPM6B/ANO6/BMPR1B/ATP2B1/BCL2/S1PR1/FBN2/KL/MAPK1/COMP/ISG15/SOX9/NOTCH1/WNT5A/OSR2/PTN/BMP4/ADRB2/PTGER4/ZMPSTE24/OSR1/MEF2C/CCL3/PKDCC/SLC8A1/SOST/TMEM119/BMP6/SFRP1/EGR2/TGFB2/OMD/TPH1
GOBP_REGULATION_OF_ACTIN_FILAMENT_BUNDLE_ASSEMBLY	-1.732757717	0.000809295	0.013242619	ARHGAP28/ARHGEF10/CORO2B/INPP5K/LIMCH1/TGFBR1/CGNL1/CD47/SORBS3/ROCK2/S1PR1/CCDC88A/F11R/SYNPO2L/SYNPO2/WNT11/ARHGEF10L/DLC1/CLASP2/SHANK3/PTGER4/PFN2/ASAP3/PPP1R9A/FLNA/FRMD7/SFRP1/ARHGEF15/TPM1/MYOC/RGCC
GOBP_ORGAN_GROWTH	-1.825976256	1.79E-05	0.00091217	MAP2K4/MAPK11/NDRG4/TGFBR1/EVC/ERBB4/ZFPM2/MIR23A/PDLIM5/AGTR2/BCL2/VGLL4/S1PR1/TBX20/MAPK1/MIR17HG/EXT1/THBS3/WWC3/COMP/RARG/SOX9/NLGN4X/NOTCH1/PROX1/FGF7/LEP/AR/BNC2/FGFR2/RSPO2/STC1/TBX5/ESR1/RBP4/ZMPSTE24/FOXC1/RARB/MEF2C/MYH6/HEY2/EDN1/FGF10/HEG1/ACACB/SORBS2/TGFB2/IGF1/IGF2/PI16
GOBP_REGULATION_OF_POTASSIUM_ION_TRANSPORT	-1.67006815	0.004602655	0.044998909	KCNH2/ALG10B/KIF5B/CAB39/WNK2/ANO6/KCNA5/KCNJ2/KCNMB1/WWP2/ATP1B1/KCNAB1/STK39/ADRA2A/KCNIP2/CAV1/ATP1B2/FLNA/NPPA/FHL1/ACTN2/CASQ2
GOBP_REGULATION_OF_ACTOMYOSIN_STRUCTURE_ORGANIZATION	-1.732265879	0.000659648	0.011607095	ARHGAP28/ARHGEF10/CORO2B/INPP5K/LIMCH1/TGFBR1/CGNL1/CD47/SORBS3/MYLK3/ROCK2/S1PR1/CCDC88A/F11R/PROX1/SYNPO2L/WNT11/ARHGEF10L/DLC1/CLASP2/PTGER4/PFN2/ASAP3/EDN1/PPP1R9A/FRMD7/SFRP1/ARHGEF15/TPM1/MYOC/RGCC
GOBP_NEURAL_CREST_CELL_DIFFERENTIATION	-1.710126892	0.001353966	0.019353934	SOX8/ISL1/MAPK1/EXT1/SEMA3B/SOX9/FBXL17/SEMA3E/ALDH1A2/LAMA5/SEMA6A/BMP4/SEMA3A/SOX10/EDNRB/FOXC1/MEF2C/EDN1/SEMA3C/FRZB/HAND2/SEMA3D/SFRP1/CDH2/SEMA3G
GOBP_POSITIVE_REGULATION_OF_CATION_TRANSMEMBRANE_TRANSPORT	-1.78688478	9.73E-05	0.003213753	ANO6/RGN/RGS9/KCNJ2/GSTM2/TMSB4X/KCNMB1/CALM2/GPER1/CXCL11/SNCA/PLCG2/NLGN3/TRPC1/RYR2/FXYD1/ATP1B1/CXCL10/SHANK3/CASQ1/ADRB2/KCNIP2/JPH2/CALM1/DMD/ATP1B2/FLNA/PKD2/RELN/THY1/ACTN4/CXCL9/NPPA/EHD3/PLP1/ACTN2/RAMP3/APLNR
GOBP_CYTOSOLIC_CALCIUM_ION_TRANSPORT	-1.871154136	4.92E-06	0.000312367	RGS9/ATP2B1/BCL2/GSTM2/SLC25A23/MICU3/FAM155B/MCOLN3/CALM2/GPER1/CXCL11/SNCA/PLCG2/PSEN2/TRPC1/RYR2/CXCL10/SMDT1/CASQ1/HRC/JPH2/RYR3/ATP1A2/CAV1/CALM1/CCL3/DMD/PKD2/GRIN2A/SLC8A1/THY1/CLIC2/CXCL9/CCL19/PLN/CASQ2/RAMP3/APLNR/CCL21
GOBP_CALCIUM_MEDIATED_SIGNALING	-1.890786902	1.37E-06	0.00011517	NR5A2/MYOZ1/CAMKK2/RCAN3/CALM2/MCTP1/CD3E/LRRK2/PLCG2/RYR2/FHL2/ATP1B1/CASQ1/HRC/P2RY12/TNNI3/ERBB3/NFATC2/BST1/ATP1A2/ZMPSTE24/SELE/EDNRB/CALM1/CCL3/TMEM100/DMD/EDN1/DMPK/PPP1R9A/AGTR1/GRIN2A/SLC8A1/AVPR1A/CLIC2/PTGFR/PLN/IGF1/RCAN2/ACKR3/SELP/CX3CR1/KDR/ACKR4/CASQ2
GOBP_REGULATION_OF_BLOOD_CIRCULATION	-1.963010745	1.58E-08	2.99E-06	SRI/SCN2B/CACNB4/MYL3/ADA/ADRB1/MEF2A/CYP2J2/KCNA5/GJD3/DOCK4/TNNI3K/PER2/KCNJ2/AGTR2/ATP2B1/GSTM2/ISL1/MYL4/PKP2/SLC4A3/SNTA1/BVES/POPDC2/MIR30E/THRA/GJC1/CALM2/MYH7/PIK3CG/JAK2/CACNA2D3/KCNMB4/LEP/JUP/CSRP3/MYL2/TRPC1/RYR2/FXYD1/ATP1B1/ADRA2B/STC1/KCNK6/TNNT2/CASQ1/HRC/SEMA3A/ABCC9/ADRA2A/ACE/KCNIP2/ADRA1D/DSG2/TNNI3/CTNNA3/ADRA1B/RYR3/ATP1A2/ZMPSTE24/CAV1/S100A1/CALM1/MYH6/DMD/HEY2/EDN1/DMPK/N…
GOBP_NEGATIVE_REGULATION_OF_VASCULATURE_DEVELOPMENT	-1.776387796	0.000163033	0.004465805	CLDN5/PTPRM/VASH1/ROCK2/COL4A3/GPR4/NPPB/MIR30E/SEMA3E/PTN/HSPG2/SEMA6A/CXCL10/PLK2/FOXC1/SPARC/PPARG/KLF4/NPR1/HHEX/MIR145/TIE1/TGFB2/THBS4/TEK/ANGPTL7/KLF2/RGCC/ECSCR/SERPINF1/DCN
GOBP_NEUTRAL_LIPID_METABOLIC_PROCESS	-1.772963003	0.00036951	0.007895579	RGN/ANG/CAT/CNEP1R1/DDHD2/PNPLA4/PCK1/LPIN3/CPT1A/PIK3CG/LIPE/DGKG/THRSP/PNPLA2/SORL1/CAV1/MGLL/GPAM/MTTP/GPLD1/APOB/LPL/FABP3/C3/FABP4
GOBP_SKELETAL_MUSCLE_ORGAN_DEVELOPMENT	-1.834423435	4.99E-05	0.001962122	TCF21/NR2F2/MYL3/GTF3C5/TAZ/SIX1/SOX8/BCL2/MTM1/LMOD3/MYOZ1/BVES/POPDC2/ATF3/NOTCH1/MYL6/MYOM2/DNER/CSRP3/KCNAB1/CASQ1/CFL2/CYP26B1/KLHL41/CAV1/ASB2/SCX/MEF2C/RBM24/MEGF10/CAV2/ELN/MYOM1/NR1D2/CNTFR/EGR2/HLF/IGF2/FOS/DCN
GOBP_REGULATION_OF_METAL_ION_TRANSPORT	-1.929549438	8.22E-08	1.08E-05	CRACR2B/CALM2/PIK3CG/GPER1/CXCL11/SNCA/PLCG2/PSEN2/CCL5/TRPC1/RYR2/FXYD1/ATP1B1/CXCL10/MYLK/STC1/CASQ1/HRC/AHNAK/ADRA2A/KCNIP2/P2RY12/IL16/JPH2/PDGFB/TRPC6/SLN/ATP1A2/CAV1/CALM1/CCL3/DMD/TSPAN13/CAMK2G/WFS1/REM1/ATP1B2/PKD2/SLC8A1/THY1/CLIC2/CXCL9/PLN/NPPA/EHD3/PLP1/GEM/CASQ2/RAMP3/APLNR
GOBP_REGULATION_OF_BIOMINERALIZATION	-1.71583146	0.002276858	0.028658911	GPM6B/ANO6/BMPR1B/ATP2B1/ROCK2/S1PR1/FBN2/KL/COMP/ISG15/SOX9/NOTCH1/OSR2/HEY1/PTN/BMP4/ADRB2/ZMPSTE24/OSR1/MEF2C/CCL3/PKDCC/HEY2/NOS3/SLC8A1/TMEM119/GAS6/BMP6/OMD/ASPN
GOBP_REGULATION_OF_CATION_CHANNEL_ACTIVITY	-1.860817548	4.00E-05	0.001656901	PLCG2/NLGN3/SHANK3/KCNAB1/CASQ1/HRC/AHNAK/ADRB2/KCNIP2/JPH2/FGF12/CAV1/CALM1/MEF2C/DMD/REM1/PKD2/RELN/GRIN2A/CLIC2/PLN/GRIA2/NPPA/EHD3/GRIA1/ACTN2/GSG1L/GEM/CASQ2
GOBP_SMOOTH_MUSCLE_CONTRACTION	-1.727612703	0.001106185	0.016735427	RAP1GDS1/DOCK5/GHRL/SRF/ATP2B4/SETD3/ADRA1A/ZDHHC21/SULF2/OXTR/TACR2/ROCK1/HTR7/PROK2/PIK3C2A/NMUR1/SCNN1B/CTTN/ORMDL3/KCNB2/ADA/DOCK4/ATP2B1/ROCK2/TACR1/COMP/SMTN/GPER1/DAPK3/BBS2/MYLK/ADRA2B/ADRA2A/ADRB2/ATP1A2/CAV1/EDNRB/EDN1/CALCRL/MYH11/KCNMA1/MIR145/SLC8A1/CNN1/ACTA2
GOBP_STRIATED_MUSCLE_CELL_DIFFERENTIATION	-1.953692315	1.55E-08	2.99E-06	PDLIM5/MYLK3/MYPN/AGTR2/SIX1/BCL2/ISL1/LMOD3/EHD1/MYOZ1/ALPK2/COMP/OBSL1/BVES/POPDC2/CD81/NOTCH1/PROX1/SYNPO2L/DNER/SGCB/CSRP3/HDAC5/BHLHE41/MYL2/NRAP/LMOD1/FHL2/CXCL10/RBM38/BMP4/TCAP/TBX5/FHOD3/TNNT2/CASQ1/LMOD2/MYEF2/CFL2/CYP26B1/BDNF/NFATC2/CD9/KLHL41/ZMPSTE24/RARB/EFNB2/MEF2C/SORT1/MYH6/NEBL/DMD/HEY2/RBM24/EDN1/DMPK/MYH11/CAV2/FZD7/SLC8A1/AVPR1A/PGM5/CSRP1/TTN/TMOD2/CXCL9/TMEM119/SORBS2/CDH2…
GOBP_CARDIAC_MUSCLE_CELL_DIFFERENTIATION	-1.779796828	0.000419885	0.008731921	MIR23A/PDLIM5/MYLK3/AGTR2/ISL1/ALPK2/OBSL1/BVES/PROX1/SGCB/CSRP3/MYL2/NRAP/FHL2/BMP4/TCAP/TBX5/FHOD3/ZMPSTE24/RARB/EFNB2/MEF2C/MYH6/NEBL/HEY2/EDN1/MYH11/FZD7/SLC8A1/TTN/SORBS2/IGF1/ACTN2/ACTC1/PI16
GOMF_ION_CHANNEL_BINDING	-1.822821631	0.000173974	0.004662814	PKP2/SNTA1/TCAF1/CALM2/PKD1/BAG2/NPTN/LRRK2/ARRB1/RYR2/FXYD1/TCAP/KCNAB1/RIMS3/HRC/ABCC9/KCNIP2/FGF12/CAV1/CALM1/RIMS4/PPP1R9A/FLNA/PKD2/SLC8A1/ACTN4/GPD1L/SCN4B/FHL1/ACTN2/CDH5
GOBP_CALCIUM_ION_TRANSPORT_INTO_CYTOSOL	-1.876870535	1.90E-05	0.000958148	CALM2/GPER1/CXCL11/SNCA/PLCG2/TRPC1/RYR2/CXCL10/CASQ1/HRC/JPH2/RYR3/ATP1A2/CAV1/CALM1/CCL3/DMD/PKD2/GRIN2A/SLC8A1/THY1/CLIC2/CXCL9/CCL19/PLN/CASQ2/RAMP3/APLNR/CCL21
GOBP_VASCULOGENESIS	-1.714755914	0.00193872	0.025594402	GJC1/NOTCH1/HEY1/TBX5/FZD4/TNNI3/RRAS/SOX17/CAV1/TMEM100/HEY2/ITGB8/SOX18/HEG1/RASIP1/TIE1/CD34/EGFL7/NTRK2/ACKR3/KDR/APLNR/RAMP2
GOBP_PROTEIN_LOCALIZATION_TO_CELL_JUNCTION	-1.770249186	0.000250035	0.005866862	ANKS1B/NLGN1/HSPB1/TJP1/KIF17/ACTB/LAMTOR3/KIF5B/GRIP2/ABHD17B/CLSTN1/SNAP25/MAP1A/CGNL1/GPC6/GRIP1/VCL/F11R/STX7/PCLO/NPTN/WNT5A/LGI1/ZDHHC2/FLNA/ADAM22/GRIN2A/HEG1/DSP/MPP7/CDH5/PECAM1
GOCC_COLLAGEN_CONTAINING_EXTRACELLULAR_MATRIX	-2.078411474	1.00E-10	3.66E-08	ADAMTS2/SDC3/ANG/TNXA/EFEMP2/IMPG2/SRPX/CHADL/LAMA4/COL4A6/COL8A2/GPC6/FBN2/LGALS1/ANGPTL5/COL4A3/POSTN/COL5A1/THBS3/TIMP2/P3H2/COMP/LTBP4/LAMC1/AGRN/SEMA3B/CILP/FMOD/ADAMTS5/MXRA7/ANXA11/CBLN1/FBLN5/NPNT/LAMA5/PXDN/L1CAM/COL16A1/SLPI/CTSG/AZGP1/PRELP/WNT5A/ANGPTL1/S100A4/COL6A6/CASK/PTN/FGFR2/HSPG2/HTRA1/COL25A1/NTN4/MMRN2/COL1A2/GDF10/COCH/PRG4/CTSF/SMOC2/F13A1/LTBP2/PDGFB/SPARCL1/COL4A5/BCAM/T…
GOMF_POTASSIUM_CHANNEL_ACTIVITY	-1.709364582	0.002594039	0.030664899	TMEM38A/KCNC4/KCNH2/KCNS3/KCNJ12/KCND2/KCNMB2/KCNB2/SNAP25/KCNA5/KCNJ2/KCNB1/KCNMB1/KCNQ4/KCNK5/GRIK3/KCNA4/KCNA3/KCNMB4/TMEM175/KCNJ8/KCNAB1/KCNK6/KCNK17/ABCC9/KCNIP2/KCNN3/KCNMA1/KCNJ3/PKD2
GOBP_SEQUESTERING_OF_CALCIUM_ION	-1.835828429	0.000307917	0.006837952	CALM2/GPER1/CXCL11/SNCA/PLCG2/TRPC1/RYR2/CXCL10/CASQ1/HRC/JPH2/RYR3/ATP1A2/CALM1/CCL3/DMD/PKD2/SLC8A1/THY1/CLIC2/CXCL9/CCL19/PLN/CASQ2/APLNR/CCL21
GOBP_CARDIAC_CHAMBER_DEVELOPMENT	-1.900359171	8.06E-06	0.000459635	ISL1/TBX20/ADAMTS6/MIR17HG/PKP2/ZBTB14/LMO4/MYH7/NOTCH1/PROX1/WNT5A/PDE2A/HEY1/MYL2/WNT11/FZD2/TNNC1/FGFR2/RYR2/FHL2/BMP4/MYBPC3/TBX5/TNNT2/TNNI3/RBP4/ZMPSTE24/FOXC1/RARB/MEF2C/SLIT2/MYH6/NPY5R/HEY2/SLIT3/DLL4/SEMA3C/HEG1/DSP/HAND2/ADGRG6/TGFB2/TPM1/TEK/SFRP2
GOBP_ACTION_POTENTIAL	-1.840155334	5.61E-05	0.002113133	SCN1B/GNA14/KCND2/KCNMB2/SRI/SCN2B/KCNA5/PTPN3/KCNJ2/KCNB1/PKP2/SLC4A3/SNTA1/GJC1/GPER1/KCNMB4/JUP/RYR2/KCNJ8/ATP1B1/SCN3A/KCNIP2/DSG2/CTNNA3/FGF12/ATP1A2/SCN9A/CAV1/CALM1/DMD/KCNJ3/FLNA/SLC8A1/DSP/GPD1L/SCN4B/NTRK2/SCN7A
GOBP_CELLULAR_EXTRAVASATION	-1.701029772	0.005223842	0.04921492	SELPLG/CD99/RIPK3/ITGA1/JAM2/CD47/EXT1/F11R/PIK3CG/LEP/PDGFD/PTGER4/PLCB1/BST1/SELE/PODXL2/SELL/XG/THY1/SELP/CX3CR1/PECAM1/PLVAP/CCL21
GOBP_REGULATION_OF_HUMORAL_IMMUNE_RESPONSE	-1.854721134	0.000226094	0.005491619	CD46/IGLV3-25/IGKV1D-33/IGLV1-47/C1QA/IGHV3-48/IGLV1-40/IGKC/IGHV3-30/IGKV1-12/IGLV3-19/IGHG3/SPNS2/IGKV2-30/CD81/IGHV3-11/IGLC6/IGKV1-5/IGHV3-33/IGLV2-14/IGHG4/IGHV4-39/IGHV4-59/IGLV2-23/IGHV3-23/IGKV3-20/IGHV3-7/IGHG1/CD55/C6/IGHG2/CFI/C3/C7
GOBP_MULTICELLULAR_ORGANISMAL_SIGNALING	-1.937864484	1.11E-06	9.76E-05	SCN1B/ATP1A3/KCNJ12/KCND2/KCNMB2/ACE2/ATP2A3/SRI/SCN2B/CACNB4/MEF2A/KCNA5/GJD3/TNNI3K/KCNJ2/ATP2B1/ISL1/S1PR1/PKP2/SLC4A3/GJC1/CALM2/GPER1/CACNA2D3/KCNMB4/JUP/TRPC1/RYR2/FXYD1/ATP1B1/SCN3A/KCNK6/CASQ1/HRC/ABCC9/KCNIP2/DSG2/CTNNA3/FGF12/RYR3/ATP1A2/SCN9A/ZMPSTE24/CAV1/CALM1/DMPK/NPR1/KCNJ3/ATP1B2/FLNA/FXYD6/SLC8A1/DSP/AVPR1A/PLN/NPPA/EHD3/SCN4B/NTRK2/SCN7A/CASQ2
GOCC_INTRINSIC_COMPONENT_OF_SYNAPTIC_MEMBRANE	-1.834003756	0.000127008	0.003725172	PTPRA/SLC1A2/APH1A/PRRT1/LRRTM2/ATP2B4/ADRA1A/NLGN1/PTPRS/SLITRK2/GRID1/LRRC4/KCND2/ABHD17B/CLSTN1/ERBB4/CLSTN2/ATP2B1/SLITRK3/FLRT3/GABRA4/SLITRK1/NPTN/KCNA3/NLGN3/CNTN1/LRRC4B/EPHA7/PTPRD/ADCY1/GPM6A/EFNB2/KCNJ3/ADAM22/GRIN2A/SLC8A1/PCDH17/CDH2/GRIA1/RGS7BP/GSG1L
GOCC_SARCOPLASM	-1.738847827	0.001771294	0.024047833	GSTM2/HABP4/P3H2/POMT1/TMEM109/SRL/RYR2/CASQ1/HRC/JPH2/SLN/RYR3/KLHL41/S100A1/SLC2A4/MEF2C/CAMK2G/DMPK/CMYA5/RASD1/PLN/THBS4/CASQ2/FABP3
GOCC_CATION_CHANNEL_COMPLEX	-1.929310627	4.89E-06	0.000312367	SCN3B/MICU1/NLGN1/KCNK2/SCN5A/SCNN1D/AKAP9/MICU2/TRPM4/SESTD1/KCNC4/KCNH2/KCNS3/SCN1B/KCND2/KCNMB2/MCU/SCNN1B/CTTN/SCN2B/KCNB2/SNAP25/CACNB4/KCNA5/KCNJ2/KCNB1/MICU3/KCNMB1/KCNQ4/CALM2/PKD1/GRIK3/OLFM2/KCNA4/CACNA2D3/KCNA3/KCNMB4/TRPC1/RYR2/KCNJ8/SMDT1/SCN3A/KCNAB1/KCNK6/ABCC9/KCNIP2/TRPC6/RYR3/SCN9A/CALM1/KCNMA1/KCNJ3/PKD2/GRIN2A/GRIA2/GRIA1/SCN4B/SCN7A/CASQ2
GOBP_RESPONSE_TO_CALCIUM_ION	-1.901694829	1.40E-05	0.000744711	SLC25A13/MEF2A/EEF2K/SYT17/ITPKB/SLC25A23/KCNMB1/CALM2/ANXA11/SYT15/CPNE2/CCND1/WNT5A/KCNMB4/TRPC1/RASGRP2/RYR2/JUND/TNNT2/SUCNR1/ADCY1/KCNIP2/RYR3/CAV1/CALM1/MEF2C/SPARC/EDN1/DUSP1/KCNMA1/MTTP/PKD2/TTN/GPLD1/CPNE4/FOSB/CASQ2/FOS
GOBP_CARDIAC_MUSCLE_TISSUE_DEVELOPMENT	-1.989335835	1.53E-07	1.73E-05	MAP2K4/MAPK11/NDRG4/TGFBR1/MYL3/MEF2A/ERBB4/TAZ/ZFPM2/MIR23A/PDLIM5/MYLK3/AGTR2/VGLL4/ISL1/S1PR1/TBX20/MAPK1/MIR17HG/ALPK2/PKP2/OBSL1/BVES/GJC1/MYH7/ALDH1A2/NOTCH1/PROX1/WNT5A/SGCB/CSRP3/MYL2/TNNC1/FGFR2/NRAP/RYR2/FHL2/BMP4/MYBPC3/TCAP/TBX5/FHOD3/TNNT2/DSG2/TNNI3/ERBB3/JPH2/RBP4/ZMPSTE24/FOXC1/RARB/EFNB2/MEF2C/MYH6/NEBL/HEY2/EDN1/MYH11/FZD7/SGCD/DLL4/HEG1/SLC8A1/DSP/TTN/SORBS2/PLN/TGFB2/IGF1/TPM1…
GOBP_HEART_GROWTH	-1.788392119	0.000538451	0.010345831	MAP2K4/MAPK11/NDRG4/TGFBR1/ERBB4/ZFPM2/MIR23A/PDLIM5/AGTR2/VGLL4/S1PR1/TBX20/MAPK1/MIR17HG/NOTCH1/PROX1/FGFR2/TBX5/RBP4/FOXC1/MEF2C/MYH6/HEY2/EDN1/HEG1/ACACB/SORBS2/TGFB2/IGF1/PI16
GOBP_ADENYLATE_CYCLASE_ACTIVATING_G_PROTEIN_COUPLED_RECEPTOR_SIGNALING_PATHWAY	-1.852059613	0.000102487	0.003280502	S1PR1/ADGRD1/GPR4/ADCY2/GPER1/CXCL11/ADCY9/ADGRL3/CXCL10/ADRA2B/ADCY5/LGR5/ADRA2A/ADRB2/ADCY1/ADRA1D/PTGER4/ADRA1B/ADCY4/CALCRL/RAMP1/MRAP2/PTGFR/CXCL9/PLN/ADGRG6/RAMP3/ADGRL4/RAMP2
GOBP_MUSCLE_TISSUE_DEVELOPMENT	-2.106530044	1.00E-10	3.66E-08	MAP2K4/MAPK11/NDRG4/SIRT2/TGFBR1/TCF21/NR2F2/MYL3/GTF3C5/MEF2A/ERBB4/TAZ/ZFPM2/EFEMP2/MIR23A/PDLIM5/MYLK3/AGTR2/SIX1/SOX8/BCL2/VGLL4/ISL1/MTM1/S1PR1/TBX20/LMOD3/MAPK1/MIR17HG/MYOZ1/SOX15/ALPK2/PKP2/PPARGC1A/OBSL1/BVES/POPDC2/SOX9/GJC1/MYH7/ATF3/ALDH1A2/NOTCH1/MYL6/PROX1/MYOM2/DNER/WNT5A/SGCB/CSRP3/MYL2/TNNC1/FGFR2/NRAP/RYR2/FHL2/MYLK/BMP4/MYBPC3/TCAP/TBX5/KCNAB1/FHOD3/TNNT2/CASQ1/CFL2/SRPK3/DSG2/…
GOBP_POSITIVE_REGULATION_OF_CALCIUM_ION_TRANSPORT	-1.858625422	0.000187129	0.004868491	CALM2/GPER1/CXCL11/SNCA/PLCG2/CCL5/TRPC1/RYR2/ATP1B1/CXCL10/MYLK/STC1/CASQ1/JPH2/PDGFB/TRPC6/CAV1/CALM1/CCL3/WFS1/PKD2/THY1/CXCL9/EHD3/PLP1/RAMP3/APLNR
GOBP_RESPONSE_TO_BMP	-1.957643922	1.43E-06	0.000118451	ROR2/SKIL/BAMBI/EXT1/COMP/SOX9/ADAMTS7/NOTCH1/WNT5A/NEO1/FSTL3/HFE/BMP4/HTRA1/TOB1/TWSG1/FST/SORL1/SPINT2/HTRA3/SCX/FSTL1/TMEM100/PPARG/ACVRL1/RBPMS2/SOST/BMP6/SFRP1/TGFB2/CRIM1/LEFTY2/GPC3/MIR140/CDH5/SFRP2/SFRP4/CHRDL1
GOCC_POSTSYNAPTIC_SPECIALIZATION_MEMBRANE	-1.795541347	0.001027457	0.015818524	LRRC4/KCND2/TIAM1/ABHD17B/CLSTN1/ERBB4/CNKSR2/CLSTN2/RGS9/SLITRK3/LIN7B/NLGN4X/GABRA4/SLITRK1/NPTN/LRRC4B/EPHA7/ADCY1/PRRT2/ADAM22/GRIN2A/GRIA2/CDH2/GRIA1/RGS7BP/ACTN2/GSG1L
GOBP_GLYCEROLIPID_CATABOLIC_PROCESS	-1.660761462	0.004298751	0.042767414	DDHD2/PNPLA4/PNPLA7/PIK3CG/LIPE/PNPLA2/SORL1/MGLL/GPLD1/APOB/LPL/FABP3/FABP4
GOBP_PHAGOCYTOSIS_RECOGNITION	-1.736963229	0.004086917	0.041482998	COLEC12/IGHV3-20/IGHV1-24/IGHV2-70/FCN1/IGHV3-66/IGHV4-4/C4BPB/PLA2G5/IGHV5-51/SCARB1/IGHD/IGHV3-72/IGHV3-48/IGHV3-21/IGKC/IGHV3-30/TRDC/IGHV1-18/IGHV3-49/IGHG3/IGHV3-11/IGLC6/IGHV3-33/TRBC2/IGHG4/IGHV4-39/IGHV4-59/IGHV3-23/IGHM/IGHV3-7/MEGF10/IGHG1/IGHG2/IGHA1/IGHA2
GOBP_CARDIAC_MUSCLE_CELL_CONTRACTION	-1.734173183	0.003710758	0.03937456	SRI/SCN2B/KCNA5/KCNJ2/PKP2/SNTA1/GJC1/JUP/RYR2/KCNJ8/STC1/DSG2/CTNNA3/FGF12/ATP1A2/CAV1/KCNJ3/FLNA/DSP/GPD1L/PLN/SCN4B
GOBP_REGULATION_OF_MUSCLE_CONTRACTION	-1.95253249	3.81E-06	0.000260636	TNNT3/ACE2/CTTN/ORMDL3/SRI/KCNB2/MYL3/ADA/DOCK4/TNNI3K/KCNJ2/ATP2B1/GSTM2/PKP2/TACR1/MIR30E/CALM2/MYH7/PIK3CG/GPER1/DAPK3/JUP/MYL2/TNNC1/RYR2/ATP1B1/ADRA2B/MYBPC3/STC1/TNNT2/CASQ1/HRC/ADRA2A/ADRB2/DSG2/TNNI3/CTNNA3/ADRA1B/MYL9/ATP1A2/CAV1/CALM1/DMD/EDN1/CALCRL/DMPK/KCNMA1/MIR145/SLC8A1/DSP/CLIC2/PLN/NPPA/EHD3/CNN1/TPM1/CASQ2
GOBP_MUSCLE_SYSTEM_PROCESS	-2.172576498	1.00E-10	3.66E-08	SRI/SCN2B/KCNB2/ITGA1/MYL3/ADA/CHRNE/MEF2A/TAZ/KCNA5/DOCK4/TNNI3K/MIR23A/PDLIM5/SORBS3/KCNJ2/AGTR2/KLF15/ATP2B1/GSTM2/ROCK2/TRIM63/TBX20/MYL4/LMOD3/TPM2/VCL/ITGB5/MIR17HG/MYOZ1/PKP2/PPARGC1A/TACR1/RCSD1/COMP/SNTA1/MIR30E/GJC1/CALM2/MYH7/MAP2K6/SMTN/PIK3CG/NOTCH1/MYL6/MLIP/GPER1/DAPK3/VEGFB/BBS2/MYOM2/LMNA/LEP/JUP/CSRP3/VIM/MYL2/TNNC1/RYR2/FXYD1/LMOD1/KCNJ8/ATP1B1/MYLK/CALD1/ADRA2B/MYBPC3/STC1/TCA…
GOMF_VOLTAGE_GATED_ION_CHANNEL_ACTIVITY	-1.943127983	7.36E-06	0.000431909	KCNH2/KCNS3/ANO1/SCN1B/CLIC6/HVCN1/KCNJ12/KCND2/CLIC3/NALCN/SCN2B/KCNB2/SNAP25/CACNB4/ANO6/KCNA5/VDAC3/KCNJ2/KCNB1/KCNQ4/KCNK5/TMEM109/KCNA4/TMEM37/CACNA2D3/KCNA3/CLCN4/NCS1/KCNJ8/SCN3A/KCNAB1/KCNK6/KCNK17/ABCC9/CYBB/KCNIP2/SCN9A/KCNMA1/KCNJ3/PKD2/GRIN2A/CLIC2/SCN4B/CLIC5/SCN7A
GOBP_SEGMENTATION	-1.808690491	0.00032952	0.007189307	EPB41L5/ROR2/IRX1/ALDH1A2/NOTCH1/WNT5A/HOXA2/BMP4/TCAP/HOXD8/SEMA3A/FOXC1/OSR1/SEMA3C/SFRP1/NKD1/EGR2/MEOX1/NRARP/SFRP2
GOBP_CARDIAC_CHAMBER_MORPHOGENESIS	-1.895113825	4.30E-05	0.001746888	ISL1/TBX20/MIR17HG/PKP2/MYH7/NOTCH1/PROX1/WNT5A/HEY1/MYL2/WNT11/FZD2/TNNC1/FGFR2/RYR2/FHL2/BMP4/MYBPC3/TBX5/TNNT2/TNNI3/RBP4/FOXC1/RARB/MEF2C/SLIT2/MYH6/NPY5R/HEY2/SLIT3/DLL4/SEMA3C/HEG1/DSP/HAND2/ADGRG6/TGFB2/TPM1/TEK/SFRP2
GOBP_REGULATION_OF_HEART_CONTRACTION	-2.041371666	3.99E-09	8.87E-07	SRI/SCN2B/CACNB4/MYL3/ADA/ADRB1/MEF2A/CYP2J2/KCNA5/GJD3/TNNI3K/KCNJ2/AGTR2/ATP2B1/GSTM2/ISL1/MYL4/PKP2/SLC4A3/SNTA1/BVES/POPDC2/MIR30E/THRA/GJC1/CALM2/MYH7/PIK3CG/JAK2/CACNA2D3/JUP/CSRP3/MYL2/TRPC1/RYR2/FXYD1/ATP1B1/STC1/KCNK6/TNNT2/CASQ1/HRC/SEMA3A/ABCC9/KCNIP2/ADRA1D/DSG2/TNNI3/CTNNA3/ADRA1B/RYR3/ATP1A2/ZMPSTE24/CAV1/S100A1/CALM1/MYH6/DMD/HEY2/EDN1/DMPK/NPR1/KCNJ3/ATP1B2/HBEGF/FLNA/FXYD6/SLC8A1…
GOBP_BONE_MORPHOGENESIS	-1.829251585	0.000531737	0.01031746	EXT1/THBS3/FGF18/COMP/RARG/NAB1/SOX9/ALPL/OSR2/FGFR2/BMP4/STC1/MMP16/CYP26B1/ZMPSTE24/FOXC1/SCX/RARB/MEF2C/RAB23/TMEM119/BMP6/FREM1/TEK/SFRP2/SFRP4
GOBP_NEGATIVE_REGULATION_OF_EPITHELIAL_CELL_MIGRATION	-1.831753618	0.00050537	0.010007618	NR2F2/MCC/MIR101-1/PTPRM/VASH1/AGTR2/STARD13/NOTCH1/JUP/HDAC5/CARD10/STC1/SEMA3A/MMRN2/MIR410/PFN2/MEF2C/SLIT2/PPARG/KLF4/ACVRL1/DLL4/RGCC/SERPINF1/DCN
GOCC_LYSOSOMAL_LUMEN	-1.868691456	0.000241033	0.00569942	MANBA/GPC5/CD1E/NAGLU/PLD3/SDC3/GPC6/CUBN/GM2A/IDUA/AGRN/HYAL1/FMOD/PRELP/IDS/HSPG2/NAAA/EPDR1/CTSF/ASAH1/CD74/FUCA1/ACAN/LUM/CTSK/APOB/OMD/OGN/GPC3/DCN
GOMF_EXTRACELLULAR_MATRIX_BINDING	-1.694404318	0.002431294	0.029642723	NTN4/SMOC2/SPARCL1/BCAM/CD248/SLIT2/SPARC/SSC5D/ELN/FBLN2/THSD1/ADGRG6/TINAGL1/OLFML2A/ITGA6/CLEC14A/DCN
GOBP_PERIPHERAL_NERVOUS_SYSTEM_DEVELOPMENT	-1.776518211	0.002645228	0.031034012	ERBB2/SIRT2/LAMB2/SOX8/ISL1/NAB1/GFRA3/LGI4/CLDN1/ERBB3/BDNF/SOX10/EDNRB/ADAM22/SERPINI1/HAND2/ADGRG6/EGR2/NTRK2/MYOC/ITGB4
GOBP_ADENYLATE_CYCLASE_INHIBITING_G_PROTEIN_COUPLED_RECEPTOR_SIGNALING_PATHWAY	-1.70516273	0.002340187	0.029219443	OPRK1/ADCY3/OXER1/HTR1F/GNAI1/S1PR1/ADCY2/MIR30E/GPR176/GRIK3/RGS1/ADCY9/PDE2A/ADCY5/GNAZ/ADRA2A/ADCY1/P2RY12/PALM/ADCY4/EDN1/FLNA/AKAP5/NPR3/NPY1R
GOCC_INTRINSIC_COMPONENT_OF_PRESYNAPTIC_MEMBRANE	-1.659888054	0.005244247	0.04933242	ERBB4/ATP2B1/NPTN/KCNA3/CNTN1/PTPRD/GPM6A/EFNB2/KCNJ3/PCDH17/CDH2/RGS7BP
GOBP_MUSCLE_ORGAN_DEVELOPMENT	-2.135557115	1.00E-10	3.66E-08	SRI/SIRT2/TGFBR1/TCF21/NR2F2/MYL3/GTF3C5/EVC/SGCE/MEF2A/TCF15/TAZ/ZFPM2/EFEMP2/SIX1/SOX8/BCL2/ISL1/MTM1/S1PR1/TBX20/COPRS/LMOD3/MYOZ1/SOX15/PKP2/CTF1/BVES/POPDC2/SPEG/MYH7/ATF3/SMTN/NOTCH1/MYL6/PROX1/LAMA5/ID3/MYOM2/DNER/TAGLN/WNT5A/SGCB/CSRP3/MYL2/FZD2/UNC45B/TNNC1/FGFR2/ADARB1/RYR2/CXCL10/MYLK/BMP4/MYBPC3/TCAP/KCNAB1/TNNT2/CASQ1/CFL2/CRYAB/FLNB/SRPK3/TNNI3/ERBB3/CYP26B1/JPH2/KLHL41/CAV1/ASB2/FO…
GOBP_REGULATION_OF_COMPLEMENT_ACTIVATION	-1.898132051	9.93E-05	0.003232742	CD46/IGLV3-25/IGKV1D-33/IGLV1-47/C1QA/IGHV3-48/IGLV1-40/IGKC/IGHV3-30/IGKV1-12/IGLV3-19/IGHG3/IGKV2-30/CD81/IGHV3-11/IGLC6/IGKV1-5/IGHV3-33/IGLV2-14/IGHG4/IGHV4-39/IGHV4-59/IGLV2-23/IGHV3-23/IGKV3-20/IGHV3-7/IGHG1/CD55/C6/IGHG2/CFI/C3/C7
GOBP_LONG_TERM_SYNAPTIC_POTENTIATION	-1.812144901	0.000752823	0.012575453	SNAP25/MME/IGSF11/MAPK1/CALB2/NPTN/PTN/SHANK3/ADCY1/PLK2/ZDHHC2/PPP1R9A/RELN/GRIN2A/AKAP5/NTRK2/FAM107A/CX3CR1
GOBP_POSITIVE_REGULATION_OF_TRANSMEMBRANE_TRANSPORT	-2.03527399	5.96E-08	9.03E-06	MEF2A/ANO6/RGN/COX17/RGS9/KCNJ2/KLF15/GSTM2/TMSB4X/C2CD5/KCNMB1/INSR/TCAF1/CALM2/GPER1/CXCL11/SNCA/PLCG2/NLGN3/ACSL5/TRPC1/RYR2/FXYD1/ATP1B1/CXCL10/SHANK3/CASQ1/STK39/ADRB2/KCNIP2/JPH2/TRPC6/CALM1/DMD/ATP1B2/FLNA/PKD2/RELN/NR4A3/THY1/ACTN4/CXCL9/NPPA/EHD3/IGF1/PLP1/ACTN2/GPC3/ADIPOQ/RAMP3/APLNR/ITLN1/C3
GOMF_VOLTAGE_GATED_POTASSIUM_CHANNEL_ACTIVITY	-1.685014524	0.002619108	0.030843967	KCNC4/KCNH2/KCNS3/KCNJ12/KCND2/KCNB2/SNAP25/KCNA5/KCNJ2/KCNB1/KCNQ4/KCNA4/KCNA3/KCNJ8/KCNAB1/KCNK6/ABCC9/KCNIP2/KCNMA1/KCNJ3/PKD2
GOBP_CARDIOCYTE_DIFFERENTIATION	-1.989238255	9.25E-06	0.000504417	MIR23A/PDLIM5/MYLK3/AGTR2/ISL1/MAPK1/ALPK2/OBSL1/BVES/NOTCH1/GPER1/PROX1/SGCB/CSRP3/MYL2/NRAP/FHL2/BMP4/TCAP/TBX5/FHOD3/SOX17/ZMPSTE24/PRICKLE1/RARB/EFNB2/MEF2C/MYH6/NEBL/HEY2/EDN1/MYH11/SOX18/FZD7/SEMA3C/MIR145/SLC8A1/TTN/SORBS2/HAND2/TGFB2/IGF1/ACTN2/ACTC1/PI16
GOBP_AMINOGLYCAN_CATABOLIC_PROCESS	-1.724260576	0.002762139	0.031983201	IDUA/AGRN/HYAL1/FMOD/STAB2/PRELP/IDS/HSPG2/HYAL2/FUCA1/ACAN/LUM/OMD/OGN/GPC3/DCN
GOBP_HOMOPHILIC_CELL_ADHESION_VIA_PLASMA_MEMBRANE_ADHESION_MOLECULES	-1.956060138	7.71E-06	0.000447759	PCDHB7/IGSF11/PTPRM/PCDHB4/EMB/CLSTN2/CDH24/MYPN/CADM1/PLXNB3/OBSL1/PCDH10/CNTN4/PKD1/L1CAM/NPTN/ESAM/PCDH11X/DSC3/PCDH19/FAT1/PCDH1/CDH8/CDH19/DSG2/MYOT/PCDH12/PCDH7/PCDH20/ROBO4/HMCN1/MPZL2/PCDH17/NEXN/CDH2/AMIGO2/CDH5/PECAM1
GOBP_CARDIAC_CONDUCTION	-1.99351421	2.21E-06	0.000170833	SCN1B/ATP1A3/KCNJ12/KCND2/ACE2/ATP2A3/SRI/SCN2B/CACNB4/MEF2A/KCNA5/GJD3/TNNI3K/KCNJ2/ATP2B1/ISL1/PKP2/SLC4A3/GJC1/CALM2/CACNA2D3/JUP/TRPC1/RYR2/FXYD1/ATP1B1/KCNK6/CASQ1/HRC/ABCC9/KCNIP2/DSG2/CTNNA3/RYR3/ATP1A2/ZMPSTE24/CAV1/CALM1/DMPK/NPR1/KCNJ3/ATP1B2/FLNA/FXYD6/SLC8A1/DSP/PLN/NPPA/EHD3/SCN4B/CASQ2
GOBP_CARDIAC_VENTRICLE_DEVELOPMENT	-1.939194022	8.78E-06	0.000492052	ISL1/TBX20/MIR17HG/PKP2/LMO4/MYH7/NOTCH1/PROX1/WNT5A/PDE2A/HEY1/MYL2/WNT11/FZD2/TNNC1/FGFR2/RYR2/BMP4/MYBPC3/TBX5/TNNT2/TNNI3/ZMPSTE24/FOXC1/MEF2C/SLIT2/MYH6/NPY5R/HEY2/SLIT3/DLL4/SEMA3C/HEG1/DSP/HAND2/TGFB2/TPM1/SFRP2
GOBP_EXTRACELLULAR_MATRIX_ASSEMBLY	-1.666846243	0.005223842	0.04921492	LAMB2/GPM6B/EFEMP2/HAS1/SOX9/FBLN5/NOTCH1/PXDN/CLASP2/NTN4/COL1A2/MFAP4/MYH11/TNXB/GAS6/TIE1/RGCC/RAMP2
GOBP_REGULATION_OF_CARDIAC_MUSCLE_CONTRACTION	-1.825554261	0.000730376	0.012374592	TNNI3K/KCNJ2/GSTM2/PKP2/MIR30E/CALM2/PIK3CG/JUP/RYR2/ATP1B1/STC1/HRC/DSG2/TNNI3/CTNNA3/ADRA1B/ATP1A2/CAV1/CALM1/DMD/SLC8A1/DSP/CLIC2/PLN/NPPA/EHD3/CASQ2
GOBP_CYCLIC_NUCLEOTIDE_MEDIATED_SIGNALING	-1.824103201	0.00044811	0.009165614	EPHA5/GNAI1/RNF157/ADCY2/AHR/SOX9/NPPB/PCLO/PDE10A/PDE2A/RASD2/ADCY1/EDNRB/NPR1/PRKAR2B/CAP2/ADGRG6/NPPA/APLNR
GOBP_HEART_PROCESS	-2.156883516	1.00E-10	3.66E-08	SRI/SCN2B/CACNB4/MYL3/ADA/ADRB1/MEF2A/CYP2J2/TAZ/KCNA5/GJD3/TNNI3K/KCNJ2/AGTR2/ATP2B1/GSTM2/ISL1/MYL4/TREX1/EXT1/PKP2/SLC4A3/SNTA1/BVES/POPDC2/MIR30E/THRA/GJC1/CALM2/MYH7/MAP2K6/PIK3CG/VEGFB/JAK2/CACNA2D3/JUP/CSRP3/MYL2/TRPC1/TNNC1/RYR2/FXYD1/KCNJ8/ATP1B1/MYBPC3/STC1/TCAP/KCNK6/TNNT2/CASQ1/HRC/SEMA3A/ABCC9/ACE/KCNIP2/ADRA1D/DSG2/TNNI3/CTNNA3/ADRA1B/FGF12/RYR3/ATP1A2/ZMPSTE24/CAV1/S100A1/CALM1/MYH…
GOMF_ANTIGEN_BINDING	-2.015681042	7.08E-07	6.67E-05	HLA-DPB1/IGLV3-25/IGKV1D-33/CD1E/IGHV3-72/IGLV1-47/TRAV19/IGHV3-48/HLA-B/IGHV3-21/IGLV1-40/IGKC/IGHV3-30/TRDC/IGHV1-18/IGLV3-19/IGHV3-49/IGHG3/IGKV2-30/IGHV3-11/IGLC6/IGKV1-5/IGHV3-33/IGLV2-14/TRBC2/IGHG4/IGHV4-39/HLA-DQA1/IGHV4-59/IGLV2-23/HLA-DQB1/IGHV3-23/IGKV3-20/CD1C/MFAP4/IGHM/IGHV3-7/HLA-DRA/HLA-DPA1/IGHG1/HLA-DRB1/IGHG2/IGHA1/IGHA2/JCHAIN
GOBP_MUSCLE_CELL_DEVELOPMENT	-2.057422645	3.51E-08	5.75E-06	EFEMP2/MIR23A/PDLIM5/MYLK3/MYPN/AGTR2/SIX1/BCL2/ISL1/LMOD3/MYOZ1/ALPK2/COMP/OBSL1/BVES/NOTCH1/PROX1/SYNPO2L/DNER/SGCB/CSRP3/MYL2/NRAP/LMOD1/FHL2/BMP4/TCAP/FHOD3/TNNT2/CASQ1/LMOD2/CFL2/NFATC2/KLHL41/ZMPSTE24/MYH6/NEBL/DMD/HEY2/EDN1/MEGF10/MYH11/CAV2/SLC8A1/PGM5/CSRP1/TTN/DYSF/TMOD2/SORBS2/IGF1/TPM1/ACTN2/LDB3/ACTC1/RAMP2/PI16
GOCC_GOLGI_LUMEN	-1.798863547	0.00084122	0.013682508	GOLIM4/AGRN/FMOD/F10/PRELP/WNT5A/RAB33B/HSPG2/MMP16/PDGFB/PODXL2/ACAN/LUM/GAS6/OMD/OGN/GPC3/DCN
GOBP_REGULATION_OF_STRIATED_MUSCLE_CONTRACTION	-1.894650056	0.000229579	0.005511678	TNNI3K/KCNJ2/GSTM2/PKP2/MIR30E/CALM2/MYH7/PIK3CG/JUP/MYL2/RYR2/ATP1B1/MYBPC3/STC1/CASQ1/HRC/DSG2/TNNI3/CTNNA3/ADRA1B/ATP1A2/CAV1/CALM1/DMD/DMPK/SLC8A1/DSP/CLIC2/PLN/NPPA/EHD3/CASQ2
GOBP_NEGATIVE_REGULATION_OF_CALCIUM_ION_TRANSPORT	-1.720996157	0.004372232	0.043221844	BCL2/GSTM2/CALM2/STC1/ADRA2A/SLN/ATP1A2/CALM1/REM1/PKD2/CLIC2/PLN/GEM/CASQ2
GOBP_TRIGLYCERIDE_METABOLIC_PROCESS	-1.897872809	0.000219565	0.005362826	RGN/CAT/CNEP1R1/DDHD2/PNPLA4/PCK1/LPIN3/CPT1A/PIK3CG/LIPE/THRSP/PNPLA2/SORL1/CAV1/MGLL/GPAM/MTTP/GPLD1/APOB/LPL/FABP3/C3/FABP4
GOBP_SOMITOGENESIS	-1.72104271	0.002884974	0.032854884	TCF15/EPB41L5/ROR2/ALDH1A2/NOTCH1/WNT5A/TCAP/FOXC1/SEMA3C/SFRP1/NKD1/MEOX1/NRARP/SFRP2
GOMF_LIGAND_ACTIVATED_TRANSCRIPTION_FACTOR_ACTIVITY	-1.731937772	0.00422527	0.042171313	NR2F1/NR2F2/NR3C1/NR5A2/AHR/RARG/THRA/RORB/NR3C2/RXRG/AR/ESR1/RARB/PPARG/NR4A3/NR1D2/PGR/NR4A2/NR4A1/THRB
GOBP_CELL_FATE_SPECIFICATION	-1.764436545	0.001027772	0.015818524	SIX1/ISL1/TBX20/LMO4/SOX9/NOTCH1/WNT5A/AR/WNT11/TBX5/SOX17/SOX18/FZD7/SFRP2
GOCC_INTRINSIC_COMPONENT_OF_POSTSYNAPTIC_MEMBRANE	-1.885770537	0.000255324	0.005882633	PTPRS/SLITRK2/GRID1/LRRC4/KCND2/ABHD17B/CLSTN1/ERBB4/CLSTN2/SLITRK3/FLRT3/GABRA4/SLITRK1/NPTN/KCNA3/NLGN3/CNTN1/LRRC4B/EPHA7/ADCY1/ADAM22/GRIN2A/SLC8A1/PCDH17/CDH2/GRIA1/RGS7BP/GSG1L
GOBP_ACTOMYOSIN_STRUCTURE_ORGANIZATION	-2.135134493	1.82E-09	4.92E-07	SORBS3/MYLK3/MYPN/ROCK2/EPB41L5/S1PR1/LMOD3/CCDC88A/ITGB5/MYOZ1/OBSL1/F11R/EPB41L4B/CNN3/PROX1/SYNPO2L/ALKBH4/FRMD3/CSRP3/MYL2/WNT11/ARRB1/NRAP/ARHGEF10L/LMOD1/DLC1/EPB41L2/CLASP2/TCAP/FHOD3/TNNT2/CASQ1/LMOD2/CFL2/PTGER4/PFN2/KLHL41/ASAP3/MYH6/NEBL/CNN2/EDN1/MYH11/PPP1R9A/ELN/PGM5/CSRP1/TTN/TMOD2/FRMD7/SFRP1/ARHGEF15/CNN1/TPM1/MYOC/ACTN2/LDB3/MYH10/RGCC/ACTC1
GOBP_MUSCLE_CONTRACTION	-2.246630318	1.00E-10	3.66E-08	SRI/SCN2B/KCNB2/ITGA1/MYL3/ADA/CHRNE/TAZ/KCNA5/DOCK4/TNNI3K/SORBS3/KCNJ2/ATP2B1/GSTM2/ROCK2/TRIM63/TBX20/MYL4/LMOD3/TPM2/VCL/ITGB5/PKP2/TACR1/RCSD1/COMP/SNTA1/MIR30E/GJC1/CALM2/MYH7/MAP2K6/SMTN/PIK3CG/MYL6/GPER1/DAPK3/VEGFB/BBS2/MYOM2/JUP/CSRP3/VIM/MYL2/TNNC1/RYR2/FXYD1/LMOD1/KCNJ8/ATP1B1/MYLK/CALD1/ADRA2B/MYBPC3/STC1/TCAP/TNNT2/CASQ1/HRC/SYNM/LMOD2/ADRA2A/ADRB2/CRYAB/KCNIP2/DSG2/TNNI3/CTNNA3/MYL…
GOBP_CELL_DIFFERENTIATION_INVOLVED_IN_KIDNEY_DEVELOPMENT	-1.743972178	0.003407652	0.0371082	LAMB2/TCF21/KLF15/CD24/GPR4/EXT1/NOTCH1/BMP4/PDGFB/OSR1/MEF2C/CD34/PROM1/ADIPOQ/ACTA2/PODXL
GOCC_COLLAGEN_TRIMER	-1.911571416	9.33E-05	0.003118274	COL16A1/COL6A6/COL25A1/COL1A2/COL4A5/COL9A2/COLQ/COL28A1/C1QTNF3/C1QTNF9/LUM/COL21A1/COL12A1/C1QL3/COL10A1/C1QTNF2/COL15A1/CTHRC1/ADIPOQ/C1QTNF7/DCN
GOMF_PEPTIDE_RECEPTOR_ACTIVITY	-1.976509163	2.38E-05	0.001124089	F2RL2/TACR1/VIPR2/ADCYAP1R1/SORCS1/LGR5/NPY6R/CYSLTR1/EDNRB/NPY5R/CALCRL/NPR1/RAMP1/AGTR1/AVPR1A/NPR3/ACKR3/NPY1R/CX3CR1/ACKR4/RAMP3/APLNR/RAMP2
GOBP_NEUTRAL_LIPID_BIOSYNTHETIC_PROCESS	-1.692737671	0.004823034	0.046567745	RGN/ANG/CNEP1R1/PCK1/LPIN3/THRSP/PNPLA2/GPAM/GPLD1/LPL/C3
GOCC_CLATHRIN_COATED_ENDOCYTIC_VESICLE	-1.75111466	0.001251019	0.018477038	CD207/TYRP1/ROR2/HLA-DQB2/WNT5A/FZD2/FZD4/HLA-DQA1/HLA-DQB1/CD9/CD74/HLA-DRA/HLA-DPA1/HBEGF/HLA-DRB1/HLA-DQA2/APOB
GOBP_NEGATIVE_REGULATION_OF_TRANSPORTER_ACTIVITY	-1.863284303	0.000743914	0.01249681	CALM2/WWP2/SNCA/KCNAB1/STK39/ADRA2A/FGF12/SLN/ATP1A2/CAV1/CALM1/OSR1/REM1/PKD2/CLIC2/PLN/ACTN2/GEM/CASQ2
GOBP_POSITIVE_REGULATION_OF_GLUCOSE_METABOLIC_PROCESS	-1.678587961	0.005336181	0.049787883	EPM2AIP1/DYRK2/RGN/MIR103A1/PPP1R3E/PPARGC1A/INSR/PPP1R3G/KAT2B/GPLD1/IGF1/IGF2
GOBP_HUMORAL_IMMUNE_RESPONSE_MEDIATED_BY_CIRCULATING_IMMUNOGLOBULIN	-2.058907123	2.73E-07	2.83E-05	IGLV3-25/IGKV1D-33/IGHV3-72/IGLV1-47/C1QA/IGHV3-48/IGHV3-21/IGLV1-40/IGKC/IGHV3-30/IGKV1-12/TRDC/IGHV1-18/IGLV3-19/IGHV3-49/IGHG3/IGKV2-30/CD81/IGHV3-11/IGLC6/IGKV1-5/IGHV3-33/IGLV2-14/TRBC2/IGHG4/IGHV4-39/IGHV4-59/IGLV2-23/HLA-DQB1/IGHV3-23/IGKV3-20/IGHM/IGHV3-7/IGHG1/HLA-DRB1/CD55/C6/IGHG2/IGHA1/IGHA2/CFI/C3/C7
GOMF_TRANSMEMBRANE_RECEPTOR_PROTEIN_KINASE_ACTIVITY	-1.905319383	0.000196523	0.004967388	ERBB2/TGFBR1/ERBB4/BMPR1B/EPHA5/ROR2/INSR/ACVR1C/LTBP4/EPHB3/FLT4/FGFR2/PDGFRL/EPHA7/ERBB3/EPHB4/ACVRL1/EPHA3/TIE1/CRIM1/NTRK2/FLT1/TEK/LTBP1/KDR
GOBP_ENDOCHONDRAL_BONE_MORPHOGENESIS	-1.756660216	0.003272179	0.036011348	EXT1/THBS3/FGF18/COMP/RARG/NAB1/SOX9/ALPL/BMP4/STC1/MMP16/ZMPSTE24/FOXC1/SCX/RARB/MEF2C/TMEM119/BMP6/TEK
GOBP_COMPLEMENT_ACTIVATION	-2.074144133	1.26E-07	1.45E-05	IGHV3-48/IGHV3-21/IGLV1-40/IGKC/IGHV3-30/IGKV1-12/TRDC/IGHV1-18/IGLV3-19/IGHV3-49/IGHG3/IGKV2-30/CD81/IGHV3-11/IGLC6/IGKV1-5/IGHV3-33/IGLV2-14/TRBC2/IGHG4/IGHV4-39/IGHV4-59/IGLV2-23/IGHV3-23/IGKV3-20/MFAP4/IGHM/IGHV3-7/IGHG1/MASP1/CD55/C6/IGHG2/IGHA1/IGHA2/RGCC/CFI/C3/C7/CFD
GOBP_CARDIAC_VENTRICLE_MORPHOGENESIS	-1.86780557	0.000572407	0.010650455	TGFBR1/MYL3/ZFPM2/ISL1/TBX20/MIR17HG/PKP2/MYH7/NOTCH1/PROX1/HEY1/MYL2/TNNC1/FGFR2/RYR2/MYBPC3/TBX5/TNNT2/TNNI3/FOXC1/MEF2C/MYH6/NPY5R/HEY2/DLL4/SEMA3C/HEG1/DSP/HAND2/TGFB2/TPM1/SFRP2
GOBP_REGULATION_OF_POTASSIUM_ION_TRANSMEMBRANE_TRANSPORTER_ACTIVITY	-1.774323226	0.002614095	0.030843347	WWP2/ATP1B1/KCNAB1/STK39/KCNIP2/CAV1/ATP1B2/NPPA/FHL1/ACTN2/CASQ2
GOCC_INTERCALATED_DISC	-1.774876699	0.002109515	0.027290008	KCNA5/KCNJ2/VCL/PKP2/OBSL1/GJC1/JUP/NRAP/FXYD1/ATP1B1/DSG2/CTNNA3/ATP1A2/SLC8A1/DSP/PGM5/CDH2/SCN4B/DES
GOBP_MUSCLE_ORGAN_MORPHOGENESIS	-1.887583435	0.000556825	0.010519472	TGFBR1/MYL3/TCF15/ZFPM2/EFEMP2/ISL1/S1PR1/TBX20/PKP2/MYH7/NOTCH1/PROX1/WNT5A/MYL2/FZD2/TNNC1/FGFR2/ADARB1/RYR2/MYLK/MYBPC3/TCAP/TNNT2/TNNI3/FOXC1/MYH6/HEY2/DLL4/HEG1/MIR145/DSP/TTN/TGFB2/TPM1/ACTC1
GOBP_CELLULAR_COMPONENT_ASSEMBLY_INVOLVED_IN_MORPHOGENESIS	-1.995438773	2.31E-05	0.001115198	MYLK3/MYPN/LMOD3/MYOZ1/OBSL1/PROX1/SYNPO2L/CSRP3/MYL2/NRAP/LMOD1/CLASP2/TCAP/FHOD3/TNNT2/CASQ1/LMOD2/CFL2/CD9/KLHL41/MYH6/NEBL/EDN1/MYH11/PGM5/CSRP1/TTN/TMOD2/TPM1/ACTN2/LDB3/ITGB4/ACTC1
GOBP_MULTICELLULAR_ORGANISMAL_RESPONSE_TO_STRESS	-1.780690113	0.002321614	0.029090541	CAPN2/ADRB1/IDO1/BCL2/EXT1/TACR1/USP46/GJA4/ADRA2A/ATP1A2/VWA1/SCN9A/EDNRB/DPP4/MEF2C/RELN/THBS4/NR4A2
GOBP_CARDIAC_CELL_DEVELOPMENT	-1.938682997	0.000129206	0.003771854	MEF2A/MIR23A/PDLIM5/MYLK3/AGTR2/ISL1/ALPK2/OBSL1/BVES/NOTCH1/PROX1/SGCB/CSRP3/MYL2/NRAP/FHL2/BMP4/TCAP/FHOD3/ZMPSTE24/MYH6/NEBL/HEY2/EDN1/MYH11/SLC8A1/TTN/SORBS2/IGF1/ACTN2/ACTC1/PI16
GOBP_REGULATION_OF_CALCIUM_ION_TRANSMEMBRANE_TRANSPORTER_ACTIVITY	-1.924584959	0.000120198	0.003576038	CALM2/PLCG2/RYR2/ATP1B1/CASQ1/HRC/AHNAK/ADRA2A/JPH2/SLN/ATP1A2/CALM1/DMD/REM1/PKD2/CLIC2/PLN/NPPA/EHD3/GEM/CASQ2
GOBP_B_CELL_RECEPTOR_SIGNALING_PATHWAY	-2.04202014	9.99E-07	8.90E-05	IGHV3-20/IGHV1-24/LPXN/IGHV2-70/LCK/IGHV3-66/PLEKHA1/IGHV4-4/PRKCB/STAP1/IGHV5-51/SYK/IGHD/ITK/IGHV3-72/IGHV3-48/IGHV3-21/IGKC/IGHV3-30/BCL2/TRDC/BMX/IGHV1-18/MAPK1/IGHV3-49/IGHG3/CD81/IGHV3-11/IGLC6/SLC39A10/MNDA/CD79B/PLCG2/IGHV3-33/TRBC2/IGHG4/IGHV4-39/IGHV4-59/NFATC2/IGHV3-23/MEF2C/IGHM/IGHV3-7/PRKCH/RFTN1/IGHG1/IGHG2/IGHA1/IGHA2
GOBP_REGULATION_OF_CALCIUM_ION_TRANSPORT_INTO_CYTOSOL	-1.978579673	2.18E-05	0.001073643	CALM2/GPER1/CXCL11/SNCA/TRPC1/RYR2/CXCL10/CASQ1/HRC/JPH2/ATP1A2/CAV1/CALM1/DMD/PKD2/SLC8A1/THY1/CLIC2/CXCL9/PLN/CASQ2/RAMP3/APLNR
GOBP_REGULATION_OF_CALCIUM_ION_TRANSMEMBRANE_TRANSPORT	-2.130064173	4.67E-08	7.45E-06	CALM2/PIK3CG/GPER1/CXCL11/SNCA/PLCG2/PSEN2/TRPC1/RYR2/ATP1B1/CXCL10/CASQ1/HRC/AHNAK/ADRA2A/JPH2/SLN/ATP1A2/CALM1/DMD/TSPAN13/REM1/PKD2/SLC8A1/THY1/CLIC2/CXCL9/PLN/NPPA/EHD3/PLP1/GEM/CASQ2/RAMP3/APLNR
GOBP_NEURON_RECOGNITION	-1.75087445	0.002259543	0.028556586	SEMA5A/TNN/EMB/MYPN/EXT1/EPHB3/CNTN4/NDN/NPTN/SEMA3A/PCDH12/EPHA3/ROBO4/NEXN
GOMF_HORMONE_BINDING	-1.843443906	0.00043802	0.009018564	INSR/VIPR2/THRA/ADCYAP1R1/GPER1/AR/SLC40A1/ALDH1A3/ATP1A2/EDNRB/CTSH/CALCRL/NPR1/RAMP1/AVPR1A/NPR3/THRB/ALDH1A1/RAMP2
GOBP_STRIATED_MUSCLE_CELL_DEVELOPMENT	-2.033016925	6.85E-06	0.000409822	MYLK3/MYPN/SIX1/BCL2/LMOD3/MYOZ1/COMP/OBSL1/PROX1/SYNPO2L/DNER/SGCB/CSRP3/MYL2/NRAP/LMOD1/BMP4/TCAP/FHOD3/TNNT2/CASQ1/LMOD2/CFL2/KLHL41/ZMPSTE24/MYH6/NEBL/DMD/EDN1/MYH11/CAV2/PGM5/CSRP1/TTN/TMOD2/TPM1/ACTN2/LDB3/ACTC1
GOBP_STRIATED_MUSCLE_CONTRACTION	-2.179105096	1.64E-09	4.62E-07	TAZ/KCNA5/TNNI3K/KCNJ2/GSTM2/MYL4/LMOD3/PKP2/RCSD1/SNTA1/MIR30E/GJC1/CALM2/MYH7/MAP2K6/PIK3CG/VEGFB/JUP/CSRP3/MYL2/TNNC1/RYR2/KCNJ8/ATP1B1/MYBPC3/STC1/TCAP/TNNT2/CASQ1/HRC/SYNM/DSG2/TNNI3/CTNNA3/ADRA1B/FGF12/ATP1A2/KLHL41/CAV1/MB/CALM1/MYH6/DMD/DMPK/KCNJ3/FLNA/SLC8A1/DSP/TTN/CLIC2/GPD1L/PLN/NPPA/EHD3/SCN4B/TPM1/SMPX/CASQ2/ACTC1
GOBP_CARDIAC_MUSCLE_CELL_ACTION_POTENTIAL_INVOLVED_IN_CONTRACTION	-1.805171383	0.002996649	0.033816989	SCN3B/SCN5A/TRPM4/KCNH2/SCN1B/SCN2B/KCNA5/KCNJ2/PKP2/SNTA1/GJC1/JUP/RYR2/KCNJ8/DSG2/CTNNA3/FGF12/CAV1/KCNJ3/FLNA/DSP/GPD1L/SCN4B
GOBP_NEGATIVE_REGULATION_OF_CATION_CHANNEL_ACTIVITY	-1.730307476	0.003810381	0.039797902	CALM2/KCNAB1/FGF12/CAV1/CALM1/REM1/PKD2/CLIC2/GEM/CASQ2
GOCC_POSTSYNAPTIC_DENSITY_MEMBRANE	-1.921240967	0.000193734	0.004962257	LRRC4/TIAM1/ABHD17B/CLSTN1/ERBB4/CNKSR2/CLSTN2/RGS9/SLITRK3/LIN7B/NLGN4X/SLITRK1/NPTN/LRRC4B/EPHA7/ADCY1/PRRT2/ADAM22/GRIN2A/GRIA2/GRIA1/RGS7BP/ACTN2/GSG1L
GOCC_MYELIN_SHEATH	-1.736042355	0.003525851	0.037996082	SRD5A1/ERBB2/SIRT2/BCL2/TUBA1A/MYO1D/CALM1/PMP2/TSPAN2/PLP1/MPZ
GOBP_REGULATION_OF_RELEASE_OF_SEQUESTERED_CALCIUM_ION_INTO_CYTOSOL	-1.96482207	9.77E-05	0.003213753	CALM2/GPER1/CXCL11/SNCA/TRPC1/RYR2/CXCL10/CASQ1/HRC/JPH2/ATP1A2/CALM1/DMD/PKD2/SLC8A1/THY1/CLIC2/CXCL9/PLN/CASQ2/APLNR
GOCC_INTRINSIC_COMPONENT_OF_POSTSYNAPTIC_SPECIALIZATION_MEMBRANE	-1.843586784	0.000807855	0.013242619	PTPRS/GRID1/LRRC4/KCND2/ABHD17B/CLSTN1/ERBB4/CLSTN2/SLITRK3/GABRA4/SLITRK1/NPTN/LRRC4B/EPHA7/ADCY1/ADAM22/GRIN2A/CDH2/GRIA1/RGS7BP/GSG1L
GOBP_EPITHELIAL_CELL_DIFFERENTIATION_INVOLVED_IN_KIDNEY_DEVELOPMENT	-1.790743485	0.001472809	0.020719295	KLF15/CD24/GPR4/EXT1/NOTCH1/BMP4/PDGFB/OSR1/MEF2C/CD34/PROM1/ADIPOQ/ACTA2/PODXL
GOBP_SULFUR_COMPOUND_CATABOLIC_PROCESS	-1.850327995	0.000727517	0.012359838	IDUA/HYAL1/FMOD/PRELP/CSAD/IDS/ACAT1/ACAN/LUM/OMD/OGN/DCN
GOBP_REGULATION_OF_HEART_RATE	-2.062232841	4.06E-06	0.000266004	SRI/SCN2B/ADA/ADRB1/KCNA5/TNNI3K/KCNJ2/AGTR2/ISL1/PKP2/SNTA1/BVES/POPDC2/CALM2/MYH7/JUP/RYR2/HRC/SEMA3A/ADRA1D/DSG2/CTNNA3/ADRA1B/CAV1/CALM1/MYH6/DMD/HEY2/EDN1/KCNJ3/SLC8A1/DSP/AVPR1A/GPD1L/PLN/NPPA/SCN4B/TPM1/CASQ2
GOBP_ACTIN_FILAMENT_BASED_MOVEMENT	-2.213875067	2.04E-09	5.21E-07	MYO1C/KCNJ2/CCDC88C/EPB41L5/MYL4/TPM2/WIPF3/PKP2/SNTA1/GJC1/MYH7/MYL6/JUP/VIM/MYL2/TNNC1/RYR2/KCNJ8/MYBPC3/STC1/TCAP/TNNT2/MYO1D/EPDR1/DSG2/TNNI3/CTNNA3/FGF12/ATP1A2/CAV1/MYO5B/MYH6/DMD/KCNJ3/FLNA/DSP/ACTN4/TTN/MYO5C/GPD1L/PLN/SCN4B/TPM1/ACTN2/MYH10/ACTC1/DES
GOCC_SARCOPLASMIC_RETICULUM_MEMBRANE	-1.753499332	0.003303212	0.036288648	TMEM109/SRL/RYR2/CASQ1/HRC/JPH2/SLN/RYR3/KLHL41/CAMK2G/DMPK/PLN/CASQ2
GOBP_POSITIVE_REGULATION_OF_OSSIFICATION	-1.825968419	0.000616778	0.011052242	GPM6B/ANO6/BMPR1B/ATP2B1/FBN2/KL/ISG15/WNT5A/OSR2/PTN/BMP4/ADRB2/OSR1/MEF2C/PKDCC/SLC8A1/TMEM119/BMP6/TGFB2
GOBP_NEGATIVE_REGULATION_OF_SYNAPTIC_TRANSMISSION	-1.899217466	0.000153472	0.004260216	GNAI1/KCNB1/PICK1/TMEM25/CBLN1/NLGN4X/GRIK3/LRRK2/SHANK3/PLK2/NPY5R/BCHE/PPP1R9A/PCDH17/GRIA1/ADIPOQ
GOBP_CARDIAC_MUSCLE_CELL_ACTION_POTENTIAL	-1.98556767	0.000115787	0.003512027	KCNA5/KCNJ2/PKP2/SLC4A3/SNTA1/GJC1/JUP/RYR2/KCNJ8/ATP1B1/KCNIP2/DSG2/CTNNA3/FGF12/ATP1A2/CAV1/CALM1/DMD/KCNJ3/FLNA/SLC8A1/DSP/GPD1L/SCN4B
GOBP_CALCIUM_DEPENDENT_CELL_CELL_ADHESION_VIA_PLASMA_MEMBRANE_CELL_ADHESION_MOLECULES	-1.739654538	0.004838599	0.046645595	AJUBA/CDH8/CDH19/SELL/PCDH12/ARVCF/CDH2/SELP/CDH5
GOBP_POSITIVE_REGULATION_OF_CALCIUM_ION_TRANSMEMBRANE_TRANSPORT	-1.959017927	7.15E-05	0.002539595	CALM2/GPER1/CXCL11/SNCA/PLCG2/TRPC1/RYR2/ATP1B1/CXCL10/CASQ1/JPH2/CALM1/PKD2/THY1/CXCL9/EHD3/PLP1/RAMP3/APLNR
GOBP_RELEASE_OF_SEQUESTERED_CALCIUM_ION_INTO_CYTOSOL_BY_ENDOPLASMIC_RETICULUM	-1.738944758	0.004492454	0.04419949	CALM2/RYR2/CASQ1/HRC/ATP1A2/CALM1/CCL3/DMD/SLC8A1/CLIC2/PLN/CASQ2
GOCC_ACTOMYOSIN	-2.031661843	2.13E-05	0.001060719	MYH7/DAAM1/TRIP6/LIMA1/SYNPO2/PTK2/KAT2B/MYLK/MYL9/ILK/FSCN1/MYH6/NEBL/CNN2/ACTN4/ABLIM1/PGM5/PDLIM7/TPM1/FAM107A/TEK/LDB3/MYH10
GOBP_ACTIN_MEDIATED_CELL_CONTRACTION	-2.156107251	8.64E-08	1.08E-05	LIMCH1/SRI/SCN2B/MYL3/KCNA5/KCNJ2/CCDC88C/EPB41L5/MYL4/TPM2/PKP2/SNTA1/GJC1/MYH7/MYL6/JUP/VIM/MYL2/TNNC1/RYR2/KCNJ8/MYBPC3/STC1/TCAP/TNNT2/EPDR1/DSG2/TNNI3/CTNNA3/FGF12/ATP1A2/CAV1/MYH6/DMD/KCNJ3/FLNA/DSP/TTN/GPD1L/PLN/SCN4B/TPM1/ACTN2/ACTC1/DES
GOBP_MEMBRANE_DEPOLARIZATION	-2.01839415	3.76E-05	0.001591243	BOK/LRRK2/IFI6/SCN3A/FGF12/ATP1A2/SCN9A/CAV1/EDN1/SLC8A1/GPD1L/JUN/SCN4B/FHL1/MYOC/SCN7A/KDR/DCN
GOBP_SODIUM_ION_HOMEOSTASIS	-1.805922253	0.001303471	0.018936871	AGTR2/EXT1/NPPB/ATP1B1/ATP1A2/EDNRB/EDN1/NPR1/ATP1B2/AGTR1/SLC8A1/AVPR1A/SCN7A/C7
GOBP_CARDIAC_MUSCLE_CONTRACTION	-2.221302152	7.09E-09	1.52E-06	SRI/SCN2B/MYL3/TAZ/KCNA5/TNNI3K/KCNJ2/GSTM2/MYL4/PKP2/SNTA1/MIR30E/GJC1/CALM2/MYH7/MAP2K6/PIK3CG/VEGFB/JUP/CSRP3/TNNC1/RYR2/KCNJ8/ATP1B1/MYBPC3/STC1/TCAP/TNNT2/HRC/DSG2/TNNI3/CTNNA3/ADRA1B/FGF12/ATP1A2/CAV1/CALM1/MYH6/DMD/KCNJ3/FLNA/SLC8A1/DSP/TTN/CLIC2/GPD1L/PLN/NPPA/EHD3/SCN4B/TPM1/CASQ2/ACTC1
GOBP_CYCLIC_NUCLEOTIDE_METABOLIC_PROCESS	-1.781466324	0.002481882	0.030013701	ADCY2/NPPB/PDE5A/PDE10A/ADCY9/PDE2A/ADCY5/ADCY1/ADCY4/NPR1/GUCY1A2/NPPA
GOBP_REGULATION_OF_CARDIAC_CONDUCTION	-1.899269745	0.000160831	0.004424999	TRPC1/RYR2/FXYD1/ATP1B1/CASQ1/ABCC9/RYR3/ATP1A2/DMPK/NPR1/ATP1B2/FXYD6/SLC8A1/NPPA/EHD3/CASQ2
GOCC_CONTRACTILE_FIBER	-2.366589406	1.00E-10	3.66E-08	MYBPHL/PDLIM5/FHL5/MYPN/TRIM63/MTM1/MYL4/LMOD3/HABP4/TPM2/PPP1R12A/VCL/MYOZ1/PPP2R5A/OBSL1/MYZAP/CALM2/MYH7/FBP2/SYNPO2L/SYNPO2/MYOM2/SPTBN1/KAT2B/PSEN2/JUP/CSRP3/ABRA/MYL2/TNNC1/NRAP/RYR2/LMOD1/KCNJ8/FHL2/CALD1/MYBPC3/ARHGEF25/TCAP/FHOD3/TNNT2/CASQ1/HRC/SYNM/LMOD2/AHNAK/CFL2/ABCC9/CRYAB/FLNB/TNNI3/JPH2/RYR3/MYL9/ILK/KLHL41/SYNE1/CALM1/MYOT/MYH6/NEBL/DMD/MYL7/MYH11/CMYA5/FLNA/SLC8A1/PGM5/CSRP1/TT…
GOBP_POSITIVE_REGULATION_OF_ANION_TRANSMEMBRANE_TRANSPORT	-1.893718994	0.00042869	0.008885305	MEF2A/KLF15/C2CD5/INSR/TCAF1/ACSL5/NR4A3/IGF1/GPC3/ADIPOQ/ITLN1/C3
GOCC_I_BAND	-2.227793782	2.56E-09	6.12E-07	PDLIM5/FHL5/MYPN/TRIM63/MTM1/PPP1R12A/MYOZ1/PPP2R5A/OBSL1/MYZAP/MYH7/FBP2/SYNPO2L/SYNPO2/KAT2B/PSEN2/JUP/CSRP3/NRAP/RYR2/FHL2/TCAP/FHOD3/CASQ1/HRC/CFL2/CRYAB/FLNB/JPH2/RYR3/MYL9/MYOT/MYH6/NEBL/DMD/FLNA/SLC8A1/PGM5/CSRP1/TTN/PDLIM7/SORBS2/NEXN/SYNC/ACTN2/FBXL22/LDB3/CASQ2/ACTC1/DES
GOCC_MYOSIN_COMPLEX	-1.899663108	0.000382841	0.008152412	MYO6/MYL5/BMF/MYO3A/LIMCH1/MYL3/CGNL1/MYO1C/MYL4/MYH7/MYL6/MYL2/MYO1D/MYL12A/MYL12B/MYL9/MYO5B/MYH6/MYL7/MYH11/MYO5C/MYH10
GOMF_TRANSMEMBRANE_RECEPTOR_PROTEIN_TYROSINE_KINASE_ACTIVITY	-1.941975531	9.87E-05	0.003228553	ERBB4/EPHA5/ROR2/INSR/EPHB3/FLT4/FGFR2/PDGFRL/EPHA7/ERBB3/EPHB4/EPHA3/TIE1/CRIM1/NTRK2/FLT1/TEK/KDR
GOBP_CARDIAC_MUSCLE_TISSUE_MORPHOGENESIS	-1.928025787	0.000189332	0.004884931	TGFBR1/MYL3/ZFPM2/ISL1/S1PR1/TBX20/PKP2/MYH7/NOTCH1/PROX1/WNT5A/MYL2/TNNC1/FGFR2/RYR2/MYBPC3/TCAP/TNNT2/TNNI3/FOXC1/MYH6/HEY2/DLL4/HEG1/DSP/TTN/TGFB2/TPM1/ACTC1
GOBP_CELL_COMMUNICATION_INVOLVED_IN_CARDIAC_CONDUCTION	-1.920668363	0.000109119	0.003392495	KCNA5/GJD3/TNNI3K/PKP2/GJC1/CALM2/JUP/RYR2/ATP1B1/HRC/DSG2/CTNNA3/ATP1A2/CAV1/CALM1/KCNJ3/ATP1B2/FLNA/SLC8A1/DSP/SCN4B/CASQ2
GOCC_CLATHRIN_COATED_ENDOCYTIC_VESICLE_MEMBRANE	-1.81281177	0.00164349	0.022709385	CD207/TYRP1/ROR2/HLA-DQB2/WNT5A/FZD2/FZD4/HLA-DQA1/HLA-DQB1/CD9/CD74/HLA-DRA/HLA-DPA1/HBEGF/HLA-DRB1/HLA-DQA2/APOB
GOBP_SEMAPHORIN_PLEXIN_SIGNALING_PATHWAY	-1.878185134	0.000571295	0.010650455	SEMA6B/SEMA5B/SEMA5A/PLXNB1/PLXNB3/SEMA3B/SEMA3E/PLXNA1/SEMA6A/SEMA3A/NCAM1/SEMA3C/FLNA/HAND2/SEMA3D/SEMA3G
GOBP_REGULATION_OF_CARDIOCYTE_DIFFERENTIATION	-1.702090216	0.005348714	0.049787883	GPER1/BMP4/TBX5/SOX17/PRICKLE1/EFNB2/MEF2C/HEY2/FZD7/MIR145/TGFB2
GOBP_GLOMERULUS_DEVELOPMENT	-1.961580404	3.62E-05	0.001552544	KLF15/BCL2/CD24/COL4A3/GPR4/EXT1/NOTCH1/BMP4/PDGFD/ENPEP/PDGFB/FOXC1/OSR1/MEF2C/ANGPT1/CD34/TEK/PROM1/ADIPOQ/ACTA2/PODXL/PECAM1
GOBP_POSITIVE_REGULATION_OF_POTASSIUM_ION_TRANSMEMBRANE_TRANSPORT	-1.741169254	0.005066832	0.048527522	AKAP9/KCNH2/ALG10B/WNK2/ANO6/KCNJ2/KCNMB1/ATP1B1/KCNIP2/ATP1B2/FLNA/NPPA/ACTN2
GOBP_MEMBRANE_REPOLARIZATION	-1.87917459	0.000489973	0.009764909	KCNA5/KCNJ2/SNTA1/KCNJ8/ATP1B1/KCNIP2/ATP1A2/ZMPSTE24/CAV1/KCNJ3/ATP1B2/FLNA/NPPA/SCN4B/CASQ2
GOBP_VENTRICULAR_CARDIAC_MUSCLE_TISSUE_DEVELOPMENT	-1.936880526	0.000539088	0.010345831	TGFBR1/MYL3/ZFPM2/ISL1/PKP2/MYH7/NOTCH1/PROX1/MYL2/TNNC1/FGFR2/RYR2/MYBPC3/TBX5/TNNT2/DSG2/TNNI3/ZMPSTE24/FOXC1/MYH6/HEY2/DLL4/HEG1/DSP/TGFB2/TPM1
GOCC_INTRINSIC_COMPONENT_OF_POSTSYNAPTIC_DENSITY_MEMBRANE	-1.838848333	0.00132368	0.019008405	PTPRS/GRID1/LRRC4/ABHD17B/CLSTN1/ERBB4/CLSTN2/SLITRK3/SLITRK1/NPTN/LRRC4B/EPHA7/ADCY1/ADAM22/GRIN2A/GRIA1/RGS7BP/GSG1L
GOBP_REGULATION_OF_BMP_SIGNALING_PATHWAY	-2.156401115	2.26E-07	2.42E-05	NOTCH1/WNT5A/NEO1/FSTL3/BMP4/HTRA1/TOB1/TWSG1/FST/SORL1/HTRA3/FSTL1/PPARG/ACVRL1/RBPMS2/SOST/SFRP1/CRIM1/GPC3/MIR140/CDH5/SFRP2/SFRP4/CHRDL1
GOMF_EXTRACELLULAR_MATRIX_STRUCTURAL_CONSTITUENT	-2.352042955	1.00E-10	3.66E-08	EFEMP2/IMPG2/SRPX/CHADL/LAMA4/COL4A6/COL8A2/FBN2/COL4A3/POSTN/COL5A1/THBS3/COMP/LTBP4/LAMC1/AGRN/CILP/FMOD/FBLN5/NPNT/LAMA5/PXDN/COL16A1/PRELP/COL6A6/HSPG2/COL25A1/MMRN2/COL1A2/PRG4/ANOS1/LTBP2/COL4A5/VWA1/COL9A2/COLQ/COL28A1/SPARC/ACAN/MATN2/MFAP4/HAPLN1/SPON1/PODN/LUM/ELN/FGL2/FBLN2/COL21A1/TNXB/ABI3BP/HMCN1/COL12A1/COL10A1/COL15A1/SBSPON/MXRA5/FBLN1/TINAGL1/CTHRC1/OGN/MFAP5/DPT/ADIPOQ/LTBP1/AS…
GOBP_RENAL_SYSTEM_PROCESS	-2.21392978	1.59E-08	2.99E-06	NPPB/MAGED2/ADCY9/KLHL3/BMP4/ADCY5/STC1/SUCNR1/ADCY1/HYAL2/PDGFB/EDNRB/IGKV3-20/ADCY4/MYO5B/EDN1/WFS1/KCNMA1/NPR1/AGTR1/MCAM/PRKAR2B/AVPR1A/GAS6/HBB/CD34/NPR3/BTC/IGHA1/IGHA2/ADIPOQ/ADGRF5/JCHAIN
GOBP_NEGATIVE_REGULATION_OF_BMP_SIGNALING_PATHWAY	-1.963646576	0.000133692	0.003866489	SKIL/BAMBI/NOTCH1/WNT5A/FSTL3/HTRA1/TOB1/TWSG1/SORL1/HTRA3/PPARG/RBPMS2/SOST/SFRP1/CRIM1/SFRP2/CHRDL1
GOBP_LEUKOCYTE_TETHERING_OR_ROLLING	-1.735737554	0.003799461	0.039772811	ADD2/ITGB7/FUT4/GCNT1/ROCK1/SPN/SELPLG/JAM2/EXT1/LEP/SELE/PODXL2/SELL/SELP/CX3CR1/CCL21
GOBP_REGULATION_OF_MEMBRANE_REPOLARIZATION	-1.754826022	0.003954887	0.040602875	SCN5A/AKAP9/KCNH2/SCN1B/KCNA5/KCNJ2/SNTA1/ZMPSTE24/CAV1/FLNA/NPPA/SCN4B/CASQ2
GOBP_SARCOPLASMIC_RETICULUM_CALCIUM_ION_TRANSPORT	-1.856801556	0.001092706	0.016571815	CALM2/RYR2/CASQ1/HRC/SLN/ATP1A2/ZMPSTE24/CALM1/CCL3/DMD/SLC8A1/CLIC2/PLN/CASQ2
GOCC_NEURON_PROJECTION_MEMBRANE	-1.864725164	0.00100387	0.015566242	SGCE/MYO1C/ATP2B1/KCNB1/LAMP5/INSR/GABRA4/GPER1/SPTBN1/MYO1D/PALM/ITGA8/THY1/AKAP5/GRIA1
GOMF_ACTININ_BINDING	-1.843499076	0.001726913	0.023599877	KCNA5/PDLIM5/MYPN/MAGI1/SYNPO2/CSRP3/NRAP/TRPC6/MYOT/PPARG/PKD2/CSRP1/TTN/PDLIM7/PROM1/LDB3
GOBP_REGULATION_OF_LONG_TERM_SYNAPTIC_POTENTIATION	-1.954705774	0.000151346	0.004220053	MME/IGSF11/CALB2/NPTN/PTN/SHANK3/ADCY1/ZDHHC2/PPP1R9A/RELN/AKAP5/FAM107A/CX3CR1
GOBP_MULTICELLULAR_ORGANISM_AGING	-1.789020116	0.001839036	0.0246979	COQ7/INPP5D/TREX1/RAD54B/COMP/MSH2/LRRK2/LEP/CRYAB/HYAL2/ZMPSTE24/EDN1
GOCC_IMMUNOGLOBULIN_COMPLEX	-2.316997803	3.29E-10	1.10E-07	IGHV3-20/IGHV1-24/IGHV2-70/IGHV3-66/IGHV4-4/IGKV1-6/IGLV2-11/IGKV1-16/IGHV5-51/SYK/IGHD/IGLV3-25/IGKV1D-33/IGHV3-72/IGLV1-47/IGKV1-9/IGHV3-48/IGHV3-21/IGLV1-40/IGKC/IGHV3-30/IGKV1-12/TRDC/IGHV1-18/IGLV3-19/IGKV6D-21/IGHV3-49/IGHG3/IGKV2-30/IGHV3-11/IGLC6/CD79B/IGLV5-52/IGKV1-5/IGHV3-33/IGLV2-14/TRBC2/IGHG4/IGHV4-39/IGHV4-59/IGLV2-23/IGHV3-23/IGKV3-20/IGHM/IGHV3-7/IGHG1/IGLJ1/IGHG2/IGKJ1/IGHA1/IGH…
GOBP_REGULATION_OF_CELLULAR_EXTRAVASATION	-1.844359094	0.002158245	0.0276131	PDGFD/PTGER4/PLCB1/BST1/SELE/XG/THY1/SELP/PLVAP/CCL21
GOCC_ACTIN_FILAMENT_BUNDLE	-2.189496545	2.88E-07	2.94E-05	MYH7/DAAM1/TRIP6/LIMA1/SYNPO2/PTK2/MYLK/CRYAB/MYL9/ILK/FSCN1/MYH6/NEBL/PLS3/CNN2/FLNA/ACTN4/ABLIM1/PGM5/PDLIM7/TPM1/FAM107A/TEK/LDB3/MYH10
GOBP_POSITIVE_REGULATION_OF_POTASSIUM_ION_TRANSPORT	-1.960395256	0.000171318	0.004631553	AKAP9/KCNH2/ALG10B/KIF5B/WNK2/ANO6/KCNJ2/KCNMB1/ATP1B1/STK39/ADRA2A/KCNIP2/ATP1B2/FLNA/NPPA/FHL1/ACTN2
GOMF_EXTRACELLULAR_MATRIX_STRUCTURAL_CONSTITUENT_CONFERRING_TENSILE_STRENGTH	-1.986318715	8.28E-05	0.00284372	COL4A6/COL8A2/COL4A3/COL5A1/COL16A1/COL6A6/COL25A1/COL1A2/COL4A5/COL9A2/COL28A1/COL21A1/COL12A1/COL10A1/COL15A1
GOMF_FRIZZLED_BINDING	-1.813656382	0.001378858	0.019664534	FZD1/CCDC88C/ROR2/BAMBI/WNT5A/WNT11/FZD7/RSPO3/SFRP1/CTHRC1/MYOC
GOMF_PEPTIDE_HORMONE_BINDING	-1.865712085	0.001669372	0.022914251	INSR/VIPR2/ADCYAP1R1/SLC40A1/EDNRB/CALCRL/NPR1/RAMP1/AVPR1A/NPR3/RAMP2
GOBP_MEMBRANE_DEPOLARIZATION_DURING_ACTION_POTENTIAL	-1.799567015	0.003718281	0.03938717	SCN3B/SCN5A/TRPM4/YWHAH/KCNH2/SCN1B/SCN2B/PTPN3/KCNJ2/SCN3A/ATP1A2/SCN9A/SLC8A1/SCN4B/SCN7A
GOBP_VENTRICULAR_CARDIAC_MUSCLE_CELL_ACTION_POTENTIAL	-1.910146362	0.000661282	0.011607095	PKP2/SNTA1/JUP/RYR2/KCNJ8/DSG2/CTNNA3/CAV1/KCNJ3/DSP/GPD1L
GOBP_NEGATIVE_REGULATION_OF_CALCIUM_ION_TRANSMEMBRANE_TRANSPORT	-1.913247525	0.000652285	0.011588304	CALM2/ADRA2A/SLN/ATP1A2/CALM1/REM1/PKD2/CLIC2/PLN/GEM/CASQ2
GOBP_MYOFIBRIL_ASSEMBLY	-2.133714517	1.66E-06	0.000134207	MYLK3/MYPN/LMOD3/MYOZ1/OBSL1/PROX1/SYNPO2L/CSRP3/MYL2/NRAP/LMOD1/TCAP/FHOD3/TNNT2/CASQ1/LMOD2/CFL2/KLHL41/MYH6/NEBL/EDN1/MYH11/PGM5/CSRP1/TTN/TMOD2/TPM1/ACTN2/LDB3/ACTC1
GOBP_T_CELL_CHEMOTAXIS	-1.79340823	0.004733555	0.045917703	XCL2/PIK3CG/CXCL11/WNT5A/CCL5/CXCL10/STK39/CCL3/CCL21
GOBP_POSITIVE_REGULATION_OF_RELEASE_OF_SEQUESTERED_CALCIUM_ION_INTO_CYTOSOL	-1.958107356	0.000296512	0.006680115	CALM2/GPER1/CXCL11/SNCA/TRPC1/CXCL10/CASQ1/JPH2/CALM1/PKD2/THY1/CXCL9/APLNR
GOBP_REGULATION_OF_RENAL_SYSTEM_PROCESS	-1.837463928	0.002033168	0.026559322	CORO2B/INPP5K/AGTR2/NPPB/STC1/PDGFB/EDNRB/EDN1/NPR1/AGTR1/AVPR1A/GAS6/ADIPOQ
GOBP_POSITIVE_REGULATION_OF_CALCIUM_ION_TRANSPORT_INTO_CYTOSOL	-2.07510167	2.87E-05	0.001294026	CALM2/GPER1/CXCL11/SNCA/TRPC1/CXCL10/CASQ1/JPH2/CAV1/CALM1/PKD2/THY1/CXCL9/RAMP3/APLNR
GOBP_RENAL_SYSTEM_VASCULATURE_DEVELOPMENT	-1.84340994	0.001850005	0.024791658	GPR4/NOTCH1/BMP4/PDGFD/PDGFB/OSR1/ANGPT1/PKD2/CD34/TEK/ACTA2/PECAM1
GOBP_REGULATION_OF_LYASE_ACTIVITY	-1.866966229	0.000707662	0.012189034	GUCA1B/ISCU/TIMP2/PALM/EDNRB/P2RY13/NOS3/CAP2/AKAP5/NPR3
GOMF_IMMUNOGLOBULIN_RECEPTOR_BINDING	-2.162305583	7.36E-07	6.83E-05	FES/IGHV3-72/IGHV3-48/IGHV3-21/IGKC/IGHV3-30/TRDC/IGHV1-18/IGHV3-49/IGHG3/IGHV3-11/IGLC6/IGHV3-33/TRBC2/IGHG4/IGHV4-39/IGHV4-59/IGHV3-23/IGHM/IGHV3-7/FLNA/IGHG1/IGHG2/IGHA1/IGHA2/JCHAIN
GOCC_MYOFILAMENT	-1.842516168	0.001465764	0.020666944	MYBPHL/LMOD3/TPM2/TNNC1/LMOD1/MYBPC3/FHOD3/TNNT2/LMOD2/TNNI3/MYOM1/TMOD2/TPM1
GOBP_POSITIVE_REGULATION_OF_GLUCOSE_TRANSMEMBRANE_TRANSPORT	-2.020738487	6.81E-05	0.002459172	MEF2A/KLF15/C2CD5/INSR/NR4A3/IGF1/GPC3/ADIPOQ/ITLN1/C3
GOMF_SEMAPHORIN_RECEPTOR_BINDING	-1.832182996	0.002845009	0.032578757	SEMA6B/SEMA5B/SEMA5A/PLXNB1/SEMA3B/SEMA3E/SEMA6A/SEMA3A/SEMA3C/SEMA3D/SEMA3G
GOBP_REGULATION_OF_CARDIAC_MUSCLE_CONTRACTION_BY_REGULATION_OF_THE_RELEASE_OF_SEQUESTERED_CALCIUM_ION	-1.818915741	0.003880966	0.040219742	GSTM2/CALM2/RYR2/HRC/ATP1A2/CALM1/DMD/SLC8A1/CLIC2/PLN/CASQ2
GOMF_WNT_PROTEIN_BINDING	-1.9167438	0.000323251	0.007077382	APCDD1/SFRP5/ROR1/FZD1/ROR2/FZD2/FZD6/FZD8/FZD4/FZD7/FRZB/SFRP1/CTHRC1/SFRP2/SFRP4
GOMF_C_C_CHEMOKINE_BINDING	-1.834137653	0.003172413	0.035288126	ACKR3/CX3CR1/ACKR4/ACKR1
GOBP_RESPONSE_TO_MUSCLE_STRETCH	-1.835554033	0.003096428	0.034504637	PTK2/CSRP3/RYR2/TCAP/DMD/EDN1/SLC8A1/TTN/NPPA/CDH2/FOS
GOBP_PROTEIN_CONTAINING_COMPLEX_REMODELING	-1.868826302	0.001013512	0.015676654	LCAT/AGTR1/MTTP/APOB/GPIHBP1/LPL/PLA2G2A
GOBP_SLEEP	-1.792500909	0.003725688	0.039398512	SRD5A1/ADA/ADRB1/GRIN2A/PER3/PTGDS/FOS
GOBP_SARCOMERE_ORGANIZATION	-2.083781057	1.91E-05	0.000958942	MYLK3/MYPN/MYOZ1/PROX1/SYNPO2L/CSRP3/TCAP/FHOD3/TNNT2/CASQ1/LMOD2/CFL2/KLHL41/MYH6/EDN1/CSRP1/TTN/TPM1/ACTN2/LDB3
GOCC_A_BAND	-2.043336714	6.35E-05	0.002335153	RPL15/MYL3/TRIM63/MYL4/LMOD3/PPP1R12A/PPP2R5A/OBSL1/MYOM2/SPTBN1/KAT2B/MYL2/FHL2/MYBPC3/LMOD2/CRYAB/KLHL41/MYL7/CMYA5/MYOM1/SMPX
GOCC_M_BAND	-1.887806573	0.001321773	0.019008405	TRIM63/LMOD3/PPP2R5A/OBSL1/MYOM2/SPTBN1/FHL2/LMOD2/CRYAB/KLHL41/CMYA5/MYOM1/SMPX
GOBP_NEUTRAL_LIPID_CATABOLIC_PROCESS	-1.995734799	0.000103406	0.003280502	DDHD2/PNPLA4/PIK3CG/LIPE/PNPLA2/SORL1/MGLL/GPLD1/APOB/LPL/FABP3/FABP4
GOCC_IMMUNOGLOBULIN_COMPLEX_CIRCULATING	-2.230473689	7.00E-08	1.01E-05	IGHV3-48/IGHV3-21/IGKC/IGHV3-30/TRDC/IGHV1-18/IGHV3-49/IGHG3/IGHV3-11/IGLC6/IGHV3-33/TRBC2/IGHG4/IGHV4-39/IGHV4-59/IGHV3-23/IGKV3-20/IGHM/IGHV3-7/IGHG1/IGHG2/IGHA1/IGHA2/JCHAIN
GOBP_EMBRYONIC_HINDLIMB_MORPHOGENESIS	-1.88374082	0.001491405	0.020865554	RARG/NOTCH1/OSR2/RSPO2/BMP4/OSR1/RARB/AFF3/GPC3
GOBP_NEGATIVE_REGULATION_OF_CALCIUM_ION_TRANSMEMBRANE_TRANSPORTER_ACTIVITY	-1.979609695	0.000101284	0.003280139	CALM2/ADRA2A/SLN/ATP1A2/CALM1/REM1/PKD2/CLIC2/PLN/GEM/CASQ2
GOMF_CHEMOREPELLENT_ACTIVITY	-1.98580999	0.000121623	0.003601211	SEMA6B/SEMA5B/SEMA5A/FLRT2/FLRT3/SEMA3B/SEMA3E/SEMA6A/EPHA7/SEMA3A/DPP4/SEMA3C/SEMA3D/SEMA3G
GOBP_REGULATION_OF_CELL_FATE_COMMITMENT	-1.919737922	0.000806888	0.013242619	LMO4/WNT5A/AR/WNT11/BMP4/SOX17/FZD7/SFRP2
GOBP_REGULATION_OF_NON_CANONICAL_WNT_SIGNALING_PATHWAY	-1.937553093	0.000390582	0.008286767	WNT5A/DACT1/RSPO3/SFRP1/NKD1/ANKRD6/GPC3/SFRP2/SFRP4
GOBP_REGULATION_OF_EXCRETION	-1.75034463	0.004085896	0.041482998	AGTR2/NPPB/STC1/EDNRB/EDN1/NPR1/AGTR1/AVPR1A
GOBP_REGULATION_OF_CYCLASE_ACTIVITY	-1.980511602	0.000218879	0.005362826	TIMP2/PALM/EDNRB/P2RY13/NOS3/CAP2/AKAP5/NPR3
GOMF_TRIGLYCERIDE_LIPASE_ACTIVITY	-1.894799401	0.001710996	0.023433861	DDHD2/PNPLA4/PLA1A/LIPE/LCAT/PNPLA2/CES1/LPL
GOBP_PULMONARY_VALVE_MORPHOGENESIS	-1.778559277	0.003040015	0.034079744	TBX20/NOTCH1/HEY1/BMP4/SLIT2/HEY2/NOS3/TGFB2
GOCC_MHC_PROTEIN_COMPLEX	-1.960350284	0.000364333	0.007811795	HLA-E/HLA-DPB1/HLA-DOB/HLA-B/HLA-DQB2/HLA-DQA1/HLA-DQB1/HLA-DMA/CD74/HLA-DRA/HLA-DMB/HLA-DPA1/HLA-DRB1/HLA-DOA/HLA-DQA2
GOBP_MONOCYTE_CHEMOTACTIC_PROTEIN_1_PRODUCTION	-1.784400725	0.003065052	0.034216328	GSTP1/C1QTNF3/ADIPOQ/APOD
GOBP_CYCLIC_NUCLEOTIDE_BIOSYNTHETIC_PROCESS	-1.875841764	0.001448069	0.020463847	ADCY3/ADCY2/NPPB/ADCY9/ADCY5/ADCY1/ADCY4/NPR1/GUCY1A2/NPPA
GOBP_POSITIVE_REGULATION_OF_STEM_CELL_DIFFERENTIATION	-1.856329265	0.002362862	0.029301195	SOX9/HOXB4/PTN/TBX5/FOXC1/RBM24/TGFB2
GOBP_POSITIVE_REGULATION_OF_CARDIOCYTE_DIFFERENTIATION	-1.798487446	0.002557239	0.030415414	GPER1/BMP4/TBX5/EFNB2/MEF2C/MIR145/TGFB2
GOBP_NEGATIVE_REGULATION_OF_NEURAL_PRECURSOR_CELL_PROLIFERATION	-1.863291376	0.002216331	0.028124792	BTG2/APPL2/SIRT2/RAPGEF1/GATA2/WNT5A/PTN/SPINT2/LIMS2
GOBP_DETERMINATION_OF_ADULT_LIFESPAN	-1.864581611	0.002179699	0.027773291	COQ7/INPP5D/TREX1/RAD54B/MSH2/LRRK2/LEP/ZMPSTE24
GOBP_REGULATION_OF_AMPA_RECEPTOR_ACTIVITY	-1.822953216	0.001735241	0.023661683	NLGN3/SHANK3/ADRB2/MEF2C/RELN/GSG1L
GOBP_GLOMERULAR_EPITHELIUM_DEVELOPMENT	-1.966162828	0.000541736	0.010364668	KLF15/CD24/EXT1/BMP4/FOXC1/CD34/PROM1/ADIPOQ/PODXL/PECAM1
GOBP_TRIGLYCERIDE_CATABOLIC_PROCESS	-2.021394197	0.000116615	0.003519963	DDHD2/PNPLA4/PIK3CG/LIPE/PNPLA2/SORL1/MGLL/GPLD1/APOB/LPL/FABP3/FABP4
GOMF_CYCLASE_ACTIVITY	-1.92535786	0.000601164	0.010834889	ADCY3/ADCY2/ADCY9/ADCY5/ADCY1/BST1/ADCY4/NPR1/GUCY1A2
GOBP_MUSCLE_FILAMENT_SLIDING	-2.203194868	1.00E-06	8.90E-05	MYL4/TPM2/MYH7/MYL6/VIM/MYL2/TNNC1/MYBPC3/TCAP/TNNT2/TNNI3/MYH6/DMD/TTN/TPM1/ACTN2/ACTC1/DES
GOBP_CGMP_METABOLIC_PROCESS	-1.829928882	0.003748722	0.039507719	NPPB/PDE5A/PDE10A/PDE2A/NPR1/GUCY1A2/NPPA
GOMF_STRUCTURAL_CONSTITUENT_OF_MUSCLE	-2.337192705	8.17E-08	1.08E-05	SMTN/MYL6/MYOM2/CSRP3/MYL2/MYBPC3/TCAP/SYNM/MYL9/MYOT/NEBL/DMD/MYH11/CSRP1/TTN/MYOM1/SORBS2/NEXN/TPM1/ACTN2
GOCC_DYNACTIN_COMPLEX	-1.820443625	0.002066027	0.026875641	ACTR10/DCTN2/ACTR1B/ACTG2/ACTA2/ACTC1
GOBP_COMPLEMENT_ACTIVATION_ALTERNATIVE_PATHWAY	-1.82588165	0.001917128	0.02541728	C3/C7/CFD
GOBP_CONVERGENT_EXTENSION	-1.887728954	0.000597126	0.010824861	WNT5A/WNT11/FRZB/SFRP1/NKD1/SFRP2
GOBP_REGULATION_OF_HIGH_VOLTAGE_GATED_CALCIUM_CHANNEL_ACTIVITY	-1.788935813	0.004741418	0.045922329	SRI/CALM1/REM1/NPPA/GEM
GOBP_RENAL_FILTRATION	-2.103425705	2.77E-05	0.001267846	PDGFB/IGKV3-20/MCAM/GAS6/CD34/IGHA1/IGHA2/ADGRF5/JCHAIN
GOBP_REGULATION_OF_LEUKOCYTE_TETHERING_OR_ROLLING	-1.793961769	0.004442752	0.043849258	SELE/SELP/CCL21
GOBP_REGULATION_OF_ADENYLATE_CYCLASE_ACTIVITY	-1.977977388	0.000282001	0.006376305	TIMP2/PALM/EDNRB/P2RY13/CAP2/AKAP5/NPR3
GOBP_REGULATION_OF_VENTRICULAR_CARDIAC_MUSCLE_CELL_ACTION_POTENTIAL	-1.853099233	0.00126871	0.018693926	PKP2/JUP/RYR2/DSG2/CTNNA3/CAV1/DSP
GOBP_ADULT_HEART_DEVELOPMENT	-1.81684852	0.003436406	0.0373559	MYH7/SCUBE1/TCAP/MYH6/HAND2/APLNR
GOBP_DENDRITIC_CELL_APOPTOTIC_PROCESS	-1.78277365	0.003517473	0.037996082	CCL19/GAS6/CCL21
GOBP_SYNAPSE_PRUNING	-1.829119364	0.002804857	0.032297415	C1QA/CX3CR1/C3
GOBP_NEGATIVE_REGULATION_OF_VOLTAGE_GATED_CALCIUM_CHANNEL_ACTIVITY	-1.795126445	0.002517592	0.030162599	CALM1/REM1/GEM
GOBP_POSITIVE_REGULATION_OF_RENAL_SODIUM_EXCRETION	-1.809825919	0.001910525	0.025383857	AGTR2/NPPB/EDNRB/EDN1/NPR1/AVPR1A
GOBP_REGULATION_OF_WNT_SIGNALING_PATHWAY_PLANAR_CELL_POLARITY_PATHWAY	-1.977542754	9.16E-05	0.003093858	DACT1/RSPO3/SFRP1/NKD1/ANKRD6/GPC3/SFRP2
GOBP_OTIC_VESICLE_DEVELOPMENT	-1.81859111	0.001785629	0.024084685	AHI1/HESX1/SIX1/SOX9/PROX1/FGFR2/TCAP/FGF10
GOCC_MHC_CLASS_II_PROTEIN_COMPLEX	-1.964095032	0.000103406	0.003280502	HLA-DQB2/HLA-DQA1/HLA-DQB1/HLA-DMA/CD74/HLA-DRA/HLA-DMB/HLA-DPA1/HLA-DRB1/HLA-DOA/HLA-DQA2
GOBP_DETECTION_OF_CALCIUM_ION	-1.878301559	0.001062832	0.01619777	KCNMB2/KCNMB1/CALM2/KCNMB4/RYR2/KCNIP2/CALM1/CASQ2
GOBP_KERATAN_SULFATE_CATABOLIC_PROCESS	-1.885627945	0.000970414	0.015199084	FMOD/PRELP/ACAN/LUM/OMD/OGN
GOBP_ESTABLISHMENT_OF_PLANAR_POLARITY_OF_EMBRYONIC_EPITHELIUM	-1.928541524	0.000254465	0.005882633	WNT5A/FZD2/SFRP1/CTHRC1/SFRP2
GOBP_ESTABLISHMENT_OF_PLANAR_POLARITY_INVOLVED_IN_NEURAL_TUBE_CLOSURE	-1.900226582	0.000657554	0.011607095	WNT5A/FZD2/SFRP1/CTHRC1/SFRP2
GOBP_NEGATIVE_REGULATION_OF_LYASE_ACTIVITY	-1.953114063	0.000142575	0.004048099	PALM/EDNRB/P2RY13/AKAP5/NPR3
GOBP_NEGATIVE_REGULATION_OF_PROTEIN_IMPORT	-1.874272404	0.000614388	0.011041223	FERMT1/MDFIC/RAB23/ANGPT1/APOD
GOMF_EXTRACELLULAR_MATRIX_STRUCTURAL_CONSTITUENT_CONFERRING_COMPRESSION_RESISTANCE	-2.139962645	5.23E-06	0.000325209	FMOD/PRELP/HSPG2/PRG4/ACAN/HAPLN1/PODN/LUM/OGN/ASPN/DCN
GOCC_MYOSIN_FILAMENT	-2.07711551	6.54E-06	0.000398689	MYH7/MYOM2/MYBPC3/MYH6/ACTG2/MYH11/MYOM1/MYH10
GOBP_NEPHRIC_DUCT_DEVELOPMENT	-1.926419084	0.000200234	0.005020392	PKD1/WNT11/EPHA7/BMP4/OSR1/PKD2/GPC3
GOBP_REGULATION_OF_CELL_FATE_SPECIFICATION	-1.990995231	3.44E-05	0.00149268	LMO4/WNT5A/AR/WNT11/SOX17/FZD7/SFRP2
