# Supplementary material for: Role of Necroptosis and Immune Infiltration in Human Stanford Type A Aortic Dissection: Novel Insights from Bioinformatics Analyses
Source: Oxid Med Cell Longev. 2022 Apr 16;2022:6184802. doi: 10.1155/2022/6184802 (PMC9036163; doi:10.1155/2022/6184802)
Supplement: Supplementary 4 — Supplementary Materials S4: gene set enrichment analysis in Stanford type A aortic dissection based on KEGG. [file 6184802.f4.txt]

ID	NES	pvalue	p.adjust	core_enrichment
KEGG_PORPHYRIN_AND_CHLOROPHYLL_METABOLISM	1.870282689	0.001465764	0.009968984	CP/HMOX1/FTH1
KEGG_BLADDER_CANCER	1.943176227	0.000201469	0.00327845	CXCL8/VEGFA/MYC/CDKN1A/MMP1/E2F3/PGF
KEGG_PENTOSE_PHOSPHATE_PATHWAY	1.736891534	0.006396981	0.029360503	ALDOC/TKT/PGD/PFKP/PRPS2/GPI/H6PD/TALDO1/PGM1/PRPS1/PGM2
KEGG_GALACTOSE_METABOLISM	1.696016139	0.010000035	0.040681962	HK2/B4GALT1/HK3/PFKP/PGM1/PGM2/GLA/PFKL/GALK1
KEGG_RNA_POLYMERASE	1.783311325	0.002155506	0.013304678	POLR2H/POLR2I/POLR2L/POLR2K/POLR1C/POLR3A/POLR3C/POLR2A/POLR3D/POLR1B/POLR1D/POLR3B/POLR2D/POLR1A/POLR1E/POLR2J/POLR3F/POLR3GL/POLR3K/POLR2F/POLR3H/POLR2J2/POLR2B/POLR2C/POLR2G
KEGG_P53_SIGNALING_PATHWAY	2.058587974	4.35E-06	0.000155678	IGFBP3/SERPINE1/GADD45B/CD82/CDKN1A/CDK2/STEAP3/RRM2/CHEK2/GADD45A/CCNG2/PTEN/SESN2/CDK1/CASP3/RRM2B/TP53I3/EI24/FAS/CCNE1/GADD45G/CCNE2/BAX/TNFRSF10B/BID/SHISA5/MDM2/GTSE1
KEGG_PROTEIN_EXPORT	1.705943726	0.007236318	0.030840499	HSPA5/SEC61G/SRPRB/SRP72/SEC61A1/SRP19/SRP9P1/SEC63/SRP68/SPCS2/IMMP1L/SRP9/SRP54/SPCS1/SEC62/SEC61A2/SEC11C/SEC61B
KEGG_NOD_LIKE_RECEPTOR_SIGNALING_PATHWAY	2.019670158	2.29E-05	0.000684356	CXCL8/CCL2/IL6/BIRC3/CCL7/CXCL1/NFKBIA/CARD6/TNFAIP3/RELA/NFKBIB/NOD2/NLRC4/MAPK13/NFKB1/TAB3/HSP90AB1/BIRC2
KEGG_PROTEASOME	1.870698623	0.000395229	0.004421625	PSMA6/PSMD11/PSMD12/PSMB8/PSMB3/PSMD4/POMP/PSMC4/PSMC5/PSMA4/PSMB10/PSME4/PSMD8/PSME3/PSMA3/PSMA1/PSMC2/PSMB5/PSMA6P4/PSMD2/PSME1/PSMC1/PSMD14/PSMD6/PSMB1/PSMB4/PSMA5/PSMB7/PSMC6
KEGG_SPLICEOSOME	2.067666951	1.02E-07	6.11E-06	HSPA6/HSPA8/SNRPD1/BUD31/SF3B5/RBM8A/SNRPF/DDX23/PQBP1/MAGOHB/SNRPA1/SNRPC/PRPF4/PCBP1/U2AF2/SNRPD2/SRSF4/CTNNBL1/THOC3/EFTUD2/HSPA1B/NCBP2/HNRNPC/SNRPG/HNRNPA3/CHERP/LSM7/PRPF40A/SYF2/BCAS2/LSM4/SRSF9/DHX16/SF3B6/DHX38/SNRPE/WBP11/SF3A1/EIF4A3/LSM2/PRPF31/LSM6/HNRNPU/PRPF38B/SF3B4/PRPF19/MAGOH/SF3B3/HSPA1A/TRA2B/SRSF1/SF3A3/RBM22/TCERG1/SNRPA/HNRNPM/ALYREF/ZMAT2/SRSF3/SNRPB2/LSM5
KEGG_RIG_I_LIKE_RECEPTOR_SIGNALING_PATHWAY	1.743187231	0.001043134	0.00838122	CXCL8/DDX3Y/NFKBIA/FADD/RELA/NFKBIB/MAPK13/TRAF3/NFKB1/TRADD/TBK1/IFNE/MAVS
KEGG_GLYCOLYSIS_GLUCONEOGENESIS	1.646953377	0.00388028	0.020428535	HK2/ADH4/PGK1/LDHA/TPI1/GAPDH/ENO1/PKM/ALDOC/HK3/PFKP/GPI/ENO2/ALDH3A2/PGM1/PGAM1/PCK2/PGM2
KEGG_APOPTOSIS	1.726486691	0.000442894	0.0046177	TNFRSF10D/BIRC3/IL1R1/IL1RAP/IRAK2/NFKBIA/IRAK4/TNFRSF1A/MYD88/FADD/BCL2L1/RELA/IRAK1/PIK3R5/IRAK3/CASP3/NFKB1/TRADD/AKT1/BIRC2/RIPK1/FAS/DFFA/ENDOD1/BAX/TNFRSF10B/BID/NGF
KEGG_PYRIMIDINE_METABOLISM	1.733962433	0.000256704	0.003282149	PNP/UPP1/RRM2/POLR2H/NME1/POLR2I/POLE3/POLR2L/POLR2K/POLR1C/CANT1/NT5E/UCK2/POLE4/POLR3A/POLD2/POLE2/RRM2B/POLD3/RRM1/POLR3C/POLR2A/POLD4/TYMP/TK1/NME2/POLR3D/TYMS/POLR1B/CMPK1/POLR1D/UCK1
KEGG_RNA_DEGRADATION	1.550596212	0.011863267	0.044647255	ENO1/HSPD1/XRN2/PATL1/EXOSC8/ENO2/CNOT8/LSM7/MPHOSPH6/PAPOLA/DIS3/LSM4/EXOSC5/CNOT10/PNPT1/LSM2/HSPA9/LSM6/SKIV2L/CNOT1/EXOSC2/CNOT6/DCP1A/DCP2/LSM5/CNOT3/EXOSC1
KEGG_JAK_STAT_SIGNALING_PATHWAY	1.686561699	0.000515944	0.0046177	LIF/IL6/OSMR/MYC/IL4R/CLCF1/SPRY4/PIM1/IL15RA/STAT3/TSLP/SOCS3/IL13RA2/IFNGR1/SPRY2/SOS1/BCL2L1/PIK3R5/EPOR/JAK3/CBLB/IFNAR2/AKT1/IFNE/SPRED1/IL20RB/IL6ST/IL13RA1/IL10RB
KEGG_TOLL_LIKE_RECEPTOR_SIGNALING_PATHWAY	1.531628463	0.012059942	0.044647255	CXCL8/SPP1/TLR2/IL6/NFKBIA/IRAK4/MYD88/TLR5/FADD/CD40/RELA/IRAK1/LBP/PIK3R5/MAPK13/TRAF3/NFKB1/MAP3K8/IFNAR2/TBK1/AKT1
KEGG_SMALL_CELL_LUNG_CANCER	1.496713258	0.011228254	0.044647255	BIRC3/MYC/ITGA2/TRAF1/LAMB1/CDK2/LAMC2/NFKBIA/FN1/E2F3/PTGS2/PTEN/BCL2L1/RELA/PIK3R5/CKS1B/TRAF3/NFKB1/AKT1/TRAF4/BIRC2/CCNE1
KEGG_PURINE_METABOLISM	1.610579992	0.001076917	0.00838122	PNP/ADK/RRM2/POLR2H/NME1/PKM/PAICS/POLR2I/POLE3/POLR2L/POLR2K/PDE1B/POLR1C/CANT1/NT5E/NUDT5/PDE4D/POLE4/IMPDH2/AK1/HPRT1/POLR3A/PRPS2/POLD2/PPAT/IMPDH1/POLE2/AK4/RRM2B/POLD3/RRM1/POLR3C/POLR2A/GART/AK2/AMPD2/PDE6D/POLD4/NME2/ATIC/PRPS1
KEGG_CYTOKINE_CYTOKINE_RECEPTOR_INTERACTION	1.592842851	0.000469302	0.0046177	CXCL8/VEGFA/CXCL5/CCL2/CCL20/LIF/IL6/TNFRSF10D/BMP2/OSMR/PDGFRA/HGF/IL1R1/CCL7/PPBP/IL1RAP/CXCL1/TNFSF8/IL4R/PDGFA/CLCF1/CXCL3/CCR1/IL15RA/ACVR1B/IL1R2/TSLP/TNFSF13/IFNGR1/TNFRSF1A/CD40/TNFRSF9/IL18R1/EPOR/INHBA/CSF1/LTBR/PLEKHO2/IFNAR2/IFNE/CXCL6/TNFRSF11A/CXCL16
KEGG_PATHWAYS_IN_CANCER	1.491881431	0.000692192	0.005900115	CXCL8/VEGFA/IL6/EGLN3/SLC2A1/BMP2/BIRC3/HIF1A/PDGFRA/HGF/MYC/ITGA2/CDKN1A/TRAF1/MMP1/LAMB1/CDK2/LAMC2/NFKBIA/PDGFA/FN1/E2F3/STAT3/PGF/NKX3-1/BCR/PTGS2/AXIN2/PTEN/FADD/RARA/SOS1/BCL2L1/RELA/PPARD/NFKB2/PIK3R5/STK4/FZD5/CKS1B/TRAF3/CASP3/SMAD3/CBLB/TFG/NFKB1/AKT1/VHL/ZBTB16/TRAF4/EPAS1/CDC42/HSP90AB1/WNT2/RAD51/BIRC2/FAS/RAC2/CCNE1/ARNT/FOXO1
KEGG_FOCAL_ADHESION	-1.389465894	0.012221874	0.044647255	LAMA4/COL4A6/MYLK3/BCL2/ROCK2/RAPGEF1/MAPK1/PPP1R12A/VCL/PIK3R3/ITGB5/COL5A1/THBS3/COMP/LAMC1/PIK3CG/LAMA5/PDGFC/VEGFB/CCND1/PTK2/FLT4/COL6A6/MYL2/MYLK/PDGFD/COL1A2/FLNB/MYL12A/PDGFB/MYL12B/MYL9/ILK/ITGA8/CAV1/PAK3/ITGA7/ITGB8/MYL7/CAV2/FLNA/RELN/SHC4/ACTN4/TNXB/JUN/IGF1/THBS4/FLT1/ACTN2/ITGB4/KDR/ITGA6/VWF
KEGG_WNT_SIGNALING_PATHWAY	-1.582717815	0.001392502	0.009968984	APC/WNT5B/WNT3/PRKCB/ROCK1/SMAD2/NFATC3/PPP2R1A/PLCB2/CER1/CTBP1/SFRP5/MAPK10/VANGL1/PPP2R5B/TBL1XR1/DAAM2/SKP1/FZD1/VANGL2/ROCK2/PPP2R5A/PPP2CB/DAAM1/CCND1/TBL1X/WNT5A/WNT11/FZD2/CTNNBIP1/FZD6/DKK2/FZD8/FZD4/NFATC2/PLCB1/SOX17/CXXC4/PRICKLE1/CAMK2G/FZD7/PLCB4/SFRP1/JUN/NKD1/SFRP2/SFRP4
KEGG_TGF_BETA_SIGNALING_PATHWAY	-1.515117666	0.011711474	0.044647255	CHRD/GDF7/TGFBR1/SKP1/BMPR1B/ROCK2/MAPK1/THBS3/TFDP1/ACVR1C/CDKN2B/COMP/PPP2CB/ID3/INHBB/BMP4/FST/ACVRL1/BMP6/TGFB2/THBS4/ID4/LEFTY2/LTBP1/DCN
KEGG_GNRH_SIGNALING_PATHWAY	-1.522191545	0.007171536	0.030840499	MAPK10/MAP2K4/MAPK11/PLA2G6/ADCY3/MAPK1/ADCY2/MAP3K1/CALM2/MAP2K6/GNRH1/PLD1/ADCY9/ADCY5/ADCY1/PLCB1/CALM1/ADCY4/CAMK2G/HBEGF/PLCB4/JUN/PLA2G2A
KEGG_TIGHT_JUNCTION	-1.595235656	0.003696509	0.020428535	PRKCB/MAGI2/MYL5/TJP1/AKT3/PPP2R1A/MRAS/ACTB/CTTN/JAM2/CLDN5/GNAI1/MAGI1/F11R/PPP2CB/MYH7/SPTAN1/CASK/MYL2/PARD6G/EPB41L2/CLDN1/CTNNA3/MYL12A/MYL12B/MYL9/RRAS/PPP2R2B/MYH6/MYL7/PRKCH/MYH11/ACTN4/ACTN2/MYH10
KEGG_CALCIUM_SIGNALING_PATHWAY	-1.663437963	0.000348995	0.00416467	TNNC2/PRKCB/CYSLTR2/OXTR/TACR2/HTR7/GRPR/PLCB2/GNA14/PHKB/ATP2A3/PHKA2/ERBB2/ADCY3/ADRB1/ERBB4/VDAC3/MYLK3/ATP2B1/PLCD3/ITPKB/PLCD1/ADCY2/SLC25A4/TACR1/PDE1C/CALM2/PLCG2/ADCY9/TRPC1/TNNC1/RYR2/MYLK/ADRB2/ADCY1/ADRA1D/CYSLTR1/ERBB3/PLCB1/ADRA1B/BST1/RYR3/EDNRB/CALM1/ADCY4/NOS3/CAMK2G/AGTR1/GRIN2A/SLC8A1/AVPR1A/PTGFR/PLN/PLCB4
KEGG_LEUKOCYTE_TRANSENDOTHELIAL_MIGRATION	-1.612016281	0.003781294	0.020428535	ITK/CD99/MAPK11/JAM2/EZR/CLDN5/GNAI1/ROCK2/VCL/PIK3R3/F11R/PIK3CG/PLCG2/ESAM/PTK2/MYL2/CLDN1/CYBB/CTNNA3/MYL12A/MYL12B/MYL9/MYL7/THY1/ACTN4/ACTN2/CDH5/PECAM1
KEGG_NEUROACTIVE_LIGAND_RECEPTOR_INTERACTION	-1.747409902	7.14E-05	0.001783691	ADRB1/CHRNE/NR3C1/HTR1F/PTGDR/AGTR2/S1PR1/GLRB/P2RY10/F2RL2/TACR1/VIPR2/GZMA/THRA/ADCYAP1R1/GABRA4/GRIK3/CTSG/GABRB1/LEP/ADRA2B/ADRA2A/ADRB2/ADRA1D/PTGER4/CYSLTR1/ADRA1B/EDNRB/LPAR4/P2RY13/NPY5R/CALCRL/AGTR1/GRIN2A/AVPR1A/PTGFR/GRIA2/P2RY14/GRIA1/THRB/NPY1R/APLNR
KEGG_AXON_GUIDANCE	-1.762817727	0.000182506	0.003266864	SEMA6B/EPHB6/SEMA5B/FES/SEMA5A/PLXNB1/ARHGEF12/ABLIM2/EPHA5/GNAI1/ROCK2/MAPK1/PLXNB3/NGEF/SEMA3B/EPHB3/SEMA3E/UNC5C/L1CAM/PTK2/PLXNA1/SEMA6A/EPHA7/NTN4/SEMA3A/CFL2/NFATC2/PAK3/EFNB2/SLIT2/EPHB4/SLIT3/SEMA3C/EPHA3/ABLIM1/SEMA3D/SEMA3G
KEGG_LONG_TERM_POTENTIATION	-1.586521148	0.008744482	0.036401448	MAPK1/PPP1R12A/CALM2/RPS6KA2/ADCY1/PLCB1/CALM1/CAMK2G/GRIN2A/PLCB4/GRIA2/PPP1R1A/GRIA1
KEGG_COMPLEMENT_AND_COAGULATION_CASCADES	-1.608148123	0.006833438	0.030579634	F13A1/F3/F8/MASP1/CD55/C6/CFI/C3/C7/CFD/VWF
KEGG_CARDIAC_MUSCLE_CONTRACTION	-1.653050267	0.004945048	0.02392334	ATP1A3/COX7A1/CACNB4/MYL3/COX4I1/TPM2/MYH7/CACNA2D3/MYL2/TNNC1/RYR2/ATP1B1/COX6A2/TNNT2/TNNI3/ATP1A2/MYH6/ATP1B2/SLC8A1/TPM1/ACTC1
KEGG_MELANOGENESIS	-1.743821658	0.000506346	0.0046177	MITF/ADCY3/FZD1/TYRP1/GNAI1/MAPK1/ADCY2/CALM2/ADCY9/WNT5A/WNT11/FZD2/ADCY5/FZD6/FZD8/ADCY1/FZD4/PLCB1/EDNRB/CALM1/ADCY4/EDN1/CAMK2G/FZD7/PLCB4
KEGG_LONG_TERM_DEPRESSION	-1.74568655	0.004321962	0.021489756	MAP2K2/PLA2G12A/PRKCB/PLA2G5/PPP2R1A/PLCB2/PLA2G6/GNAI1/PRKG2/MAPK1/PPP2CB/GNAZ/PLCB1/GUCY1A2/PLCB4/GRIA2/GRIA1/IGF1/PLA2G2A
KEGG_HYPERTROPHIC_CARDIOMYOPATHY_HCM	-1.892615788	0.000109182	0.002171507	ITGA1/CACNB4/MYL3/ITGA9/PRKAG2/TPM2/ITGB5/MYH7/LMNA/CACNA2D3/SGCB/MYL2/TNNC1/RYR2/MYBPC3/TNNT2/ACE/TNNI3/ITGA8/MYH6/ITGA7/DMD/ITGB8/SGCD/SLC8A1/TTN/TGFB2/IGF1/TPM1/SGCG/ITGB4/ITGA6/ACTC1/DES
KEGG_VALINE_LEUCINE_AND_ISOLEUCINE_DEGRADATION	-1.760353361	0.002251765	0.013435532	HMGCS1/ACAA2/IVD/IL4I1/ACADSB/EHHADH/ACAT2/ECHS1/HIBADH/HIBCH/ALDH7A1/ALDH2/ACAT1/ALDH6A1/PCCB/BCKDHB/HADH/OXCT1/ALDH1B1
KEGG_ARRHYTHMOGENIC_RIGHT_VENTRICULAR_CARDIOMYOPATHY_ARVC	-1.882699945	0.000239924	0.003282149	LMNA/CACNA2D3/SGCB/JUP/RYR2/DSG2/CTNNA3/ITGA8/ITGA7/DMD/ITGB8/SGCD/SLC8A1/DSP/ACTN4/CDH2/SGCG/ACTN2/ITGB4/ITGA6/DES
KEGG_VIRAL_MYOCARDITIS	-1.883525597	0.000239924	0.003282149	MYH7/CCND1/SGCB/HLA-DQA1/HLA-DQB1/HLA-DMA/CAV1/MYH6/DMD/HLA-DRA/HLA-DMB/MYH11/HLA-DPA1/SGCD/HLA-DRB1/HLA-DOA/HLA-DQA2/CD55/SGCG/MYH10
KEGG_AUTOIMMUNE_THYROID_DISEASE	-1.688461142	0.003397175	0.019615947	HLA-E/HLA-DPB1/HLA-DOB/HLA-B/CD40LG/HLA-DQA1/HLA-DQB1/HLA-DMA/HLA-DRA/HLA-DMB/HLA-DPA1/HLA-DRB1/HLA-DOA/HLA-DQA2
KEGG_ALLOGRAFT_REJECTION	-1.70288474	0.005860906	0.027607953	HLA-E/HLA-DPB1/HLA-DOB/HLA-B/CD40LG/HLA-DQA1/HLA-DQB1/HLA-DMA/HLA-DRA/HLA-DMB/HLA-DPA1/HLA-DRB1/HLA-DOA/HLA-DQA2
KEGG_CELL_ADHESION_MOLECULES_CAMS	-2.167569617	1.41E-08	1.26E-06	HLA-DPB1/HLA-DOB/SELPLG/CD99/ICOS/ICAM3/JAM2/SDC3/CLDN5/PTPRM/ITGA9/HLA-B/CD40LG/CD8A/CADM1/F11R/NLGN4X/L1CAM/SIGLEC1/ESAM/NLGN3/NEO1/CNTN1/CLDN1/HLA-DQA1/HLA-DQB1/HLA-DMA/ITGA8/SELE/SELL/NCAM1/ITGB8/HLA-DRA/ICAM2/HLA-DMB/HLA-DPA1/HLA-DRB1/HLA-DOA/HLA-DQA2/NEGR1/CDH2/CD34/SELP/MPZ/CDH5/ITGA6/PECAM1
KEGG_TRYPTOPHAN_METABOLISM	-1.710649914	0.004231583	0.021489756	IL4I1/EHHADH/MAOB/ACAT2/IDO1/CAT/ECHS1/ALDH7A1/HAAO/ALDH2/ACAT1/HADH/INMT/ALDH1B1/TPH1
KEGG_SYSTEMIC_LUPUS_ERYTHEMATOSUS	-1.946915517	7.97E-05	0.001783691	HLA-DQA1/HLA-DQB1/HLA-DMA/HLA-DRA/HLA-DMB/HLA-DPA1/GRIN2A/ACTN4/HLA-DRB1/HLA-DOA/HLA-DQA2/C6/ACTN2/C3/C7
KEGG_DILATED_CARDIOMYOPATHY	-2.104274467	5.17E-07	2.31E-05	ADCY3/ITGA1/CACNB4/MYL3/ADRB1/ITGA9/TPM2/ADCY2/ITGB5/MYH7/LMNA/CACNA2D3/ADCY9/SGCB/MYL2/TNNC1/RYR2/MYBPC3/ADCY5/TNNT2/ADCY1/TNNI3/ITGA8/ADCY4/MYH6/ITGA7/DMD/ITGB8/SGCD/SLC8A1/TTN/PLN/TGFB2/IGF1/TPM1/SGCG/ITGB4/ITGA6/ACTC1/DES
KEGG_TYPE_I_DIABETES_MELLITUS	-1.817210075	0.001712415	0.010947225	HLA-DQA1/HLA-DQB1/HLA-DMA/HLA-DRA/HLA-DMB/HLA-DPA1/ICA1/HLA-DRB1/HLA-DOA/HLA-DQA2
KEGG_BUTANOATE_METABOLISM	-1.831688282	0.001492674	0.009968984	BDH2/HMGCS1/EHHADH/ACAT2/ECHS1/ACSM5/ALDH7A1/ALDH2/ACAT1/HADH/ALDH5A1/OXCT1/ALDH1B1
KEGG_VASCULAR_SMOOTH_MUSCLE_CONTRACTION	-2.314442242	3.88E-10	6.95E-08	MYLK3/ROCK2/MAPK1/PPP1R12A/ADCY2/KCNMB1/CALM2/MYL6/ADCY9/KCNMB4/MYLK/CALD1/ADCY5/ADCY1/ADRA1D/PLCB1/ADRA1B/MYL9/CALM1/ADCY4/ACTG2/CALCRL/PRKCH/MYH11/KCNMA1/NPR1/RAMP1/AGTR1/PPP1R14A/GUCY1A2/AVPR1A/PLCB4/ACTA2/RAMP3/RAMP2/PLA2G2A
KEGG_ASTHMA	-1.82014145	0.001503702	0.009968984	PRG2/HLA-DPB1/HLA-DOB/CCL11/CD40LG/HLA-DQA1/HLA-DQB1/HLA-DMA/HLA-DRA/HLA-DMB/HLA-DPA1/FCER1A/HLA-DRB1/HLA-DOA/HLA-DQA2
