# Supplementary material for: Role of Necroptosis and Immune Infiltration in Human Stanford Type A Aortic Dissection: Novel Insights from Bioinformatics Analyses
Source: Oxid Med Cell Longev. 2022 Apr 16;2022:6184802. doi: 10.1155/2022/6184802 (PMC9036163; doi:10.1155/2022/6184802)
Supplement: Supplementary 5 — Supplementary Materials S5: KEGG pathway analysis of NRDEGs in Stanford type A aortic dissection. [file 6184802.f5.txt]

ID	Description	pvalue	p.adjust
hsa04217	Necroptosis	2.90E-44	3.76E-42
hsa05164	Influenza A	1.02E-09	6.64E-08
hsa04621	NOD-like receptor signaling pathway	1.96E-09	8.49E-08
hsa04668	TNF signaling pathway	3.11E-08	1.01E-06
hsa05417	Lipid and atherosclerosis	1.57E-07	4.09E-06
hsa05132	Salmonella infection	4.86E-07	1.04E-05
hsa04064	NF-kappa B signaling pathway	5.59E-07	1.04E-05
hsa05152	Tuberculosis	8.10E-07	1.25E-05
hsa05145	Toxoplasmosis	8.68E-07	1.25E-05
hsa04066	HIF-1 signaling pathway	1.72E-05	0.000223104
hsa05167	Kaposi sarcoma-associated herpesvirus infection	2.10E-05	0.000248552
hsa05169	Epstein-Barr virus infection	2.65E-05	0.000286553
hsa04210	Apoptosis	5.00E-05	0.000500001
hsa05162	Measles	5.55E-05	0.000515433
hsa05160	Hepatitis C	9.91E-05	0.000859201
hsa04215	Apoptosis - multiple species	0.000121052	0.000983545
hsa05235	PD-L1 expression and PD-1 checkpoint pathway in cancer	0.00014381	0.001099725
hsa04657	IL-17 signaling pathway	0.000177758	0.001283806
hsa05142	Chagas disease	0.000243628	0.001643582
hsa04620	Toll-like receptor signaling pathway	0.000262517	0.001643582
hsa05130	Pathogenic Escherichia coli infection	0.00028758	0.001643582
hsa04922	Glucagon signaling pathway	0.0002928	0.001643582
hsa04659	Th17 cell differentiation	0.000303431	0.001643582
hsa04931	Insulin resistance	0.000303431	0.001643582
hsa05170	Human immunodeficiency virus 1 infection	0.000403797	0.002099745
hsa05163	Human cytomegalovirus infection	0.000530722	0.002653611
hsa05168	Herpes simplex virus 1 infection	0.000554309	0.002668896
hsa05131	Shigellosis	0.000811555	0.003767932
hsa04936	Alcoholic liver disease	0.000856491	0.003839441
hsa05321	Inflammatory bowel disease	0.000996831	0.004319602
hsa04920	Adipocytokine signaling pathway	0.001186015	0.00497361
hsa04630	JAK-STAT signaling pathway	0.001399192	0.005511968
hsa05161	Hepatitis B	0.001399192	0.005511968
hsa05140	Leishmaniasis	0.00162916	0.006229142
hsa04060	Cytokine-cytokine receptor interaction	0.001796567	0.006672962
hsa05205	Proteoglycans in cancer	0.00330697	0.011941837
hsa04725	Cholinergic synapse	0.004847126	0.017030442
hsa05171	Coronavirus disease - COVID-19	0.00514617	0.01760532
hsa00500	Starch and sucrose metabolism	0.005391677	0.017972257
hsa04380	Osteoclast differentiation	0.006855567	0.022280594
hsa04650	Natural killer cell mediated cytotoxicity	0.007308422	0.023173045
hsa05022	Pathways of neurodegeneration - multiple diseases	0.013638812	0.04221537
hsa04623	Cytosolic DNA-sensing pathway	0.015886992	0.048030441
